# Supplementary material for: Status of Exosphaeroma amplicauda (Stimpson, 1857), E. aphrodita (Boone, 1923) and description of three new species (Crustacea, Isopoda, Sphaeromatidae) from the north-eastern Pacific
Source: Zookeys. 2015 May 18;(504):11–58. doi: 10.3897/zookeys.504.8049 (PMC4443524; doi:10.3897/zookeys.504.8049)
Supplement: XML Treatment for Exosphaeroma [file zookeys.504.8049-treatment1.xml]

<!DOCTYPE tp:taxon-treatment
  PUBLIC "-//TaxonX//DTD Taxonomic Treatment Publishing DTD v0 20100105//EN" "tax-treatment-NSO.dtd">
<tp:taxon-treatment xmlns:tp="http://www.plazi.org/taxpub"><tp:treatment-meta><kwd-group><label>Taxon classification</label><kwd><named-content content-type="kingdom">Animalia</named-content></kwd><kwd><named-content content-type="order">Isopoda</named-content></kwd><kwd><named-content content-type="family">Sphaeromatidae</named-content></kwd></kwd-group><mixed-citation publication-type="journal"><person-group><name><surname>Wall</surname><given-names>Adam R.</given-names></name><name><surname>Bruce</surname><given-names>Niel L.</given-names></name><name><surname>Wetzer</surname><given-names>Regina</given-names></name></person-group><article-title>Status of <italic><tp:taxon-name><tp:taxon-name-part taxon-name-part-type="genus">Exosphaeroma</tp:taxon-name-part> <tp:taxon-name-part taxon-name-part-type="species">amplicauda</tp:taxon-name-part></tp:taxon-name></italic> (Stimpson, 1857), <italic><tp:taxon-name><tp:taxon-name-part taxon-name-part-type="genus">E.</tp:taxon-name-part> <tp:taxon-name-part taxon-name-part-type="species">aphrodita</tp:taxon-name-part></tp:taxon-name></italic> (Boone, 1923) and description of three new species (<tp:taxon-name><tp:taxon-name-part taxon-name-part-type="subphylum">Crustacea</tp:taxon-name-part></tp:taxon-name>, <tp:taxon-name><tp:taxon-name-part taxon-name-part-type="order">Isopoda</tp:taxon-name-part></tp:taxon-name>, <tp:taxon-name><tp:taxon-name-part taxon-name-part-type="family">Sphaeromatidae</tp:taxon-name-part></tp:taxon-name>) from the north-eastern Pacific</article-title><source>Zookeys</source><day>18</day><month>5</month><year>2015</year><volume>2015</volume><issue>504</issue><fpage>11</fpage><lpage>58</lpage><pub-id pub-id-type="doi">10.3897/zookeys.504.8049</pub-id></mixed-citation></tp:treatment-meta><tp:nomenclature><tp:taxon-name>
                        <tp:taxon-name-part taxon-name-part-type="genus">Exosphaeroma</tp:taxon-name-part>
                    </tp:taxon-name><tp:taxon-authority>Stebbing, 1900</tp:taxon-authority><tp:nomenclature-citation-list><tp:nomenclature-citation><tp:taxon-name><tp:taxon-name-part taxon-name-part-type="genus">Exosphaeroma</tp:taxon-name-part></tp:taxon-name><comment> Stebbing, 1900: 553, Restricted synonymy. – <xref ref-type="bibr" rid="B10">Bruce 2003</xref>: 327.</comment></tp:nomenclature-citation></tp:nomenclature-citation-list></tp:nomenclature><tp:treatment-sec sec-type="Type species"><title>Type species.</title><p><italic><tp:taxon-name><tp:taxon-name-part taxon-name-part-type="genus">Sphaeroma</tp:taxon-name-part> <tp:taxon-name-part taxon-name-part-type="species">gigas</tp:taxon-name-part></tp:taxon-name></italic> Leach, 1818; by original designation (<xref ref-type="bibr" rid="B66">Stebbing 1900</xref>).</p><!--PageBreak--></tp:treatment-sec><tp:treatment-sec sec-type="Remarks"><title>Remarks.</title><p>A diagnosis and comprehensive synonymy was provided by <xref ref-type="bibr" rid="B10">Bruce (2003)</xref>. The genus occurs in shallow water in all the world oceans and is one of the few sphaeromatid genera extending to southern reaches of the Southern Ocean. Greatest diversity is found in the Southern Hemisphere. The genus has groups of morphologically similar species, including those species close to the type species, and a group of species with a broad rim to the pleotelson ventral margin, while some species have broad uropods and a posteriorly produced pleotelson apex. At present, the relationships between these different species groups remains unassessed.</p><p><italic><tp:taxon-name><tp:taxon-name-part taxon-name-part-type="genus">Exosphaeroma</tp:taxon-name-part> <tp:taxon-name-part taxon-name-part-type="species">amplicauda</tp:taxon-name-part></tp:taxon-name></italic> (Stimpson, 1857), <italic><tp:taxon-name><tp:taxon-name-part taxon-name-part-type="genus">Exosphaeroma</tp:taxon-name-part> <tp:taxon-name-part taxon-name-part-type="species">aphrodita</tp:taxon-name-part></tp:taxon-name></italic> and the three new species described herein form a distinct group within the genus <italic><tp:taxon-name><tp:taxon-name-part taxon-name-part-type="genus">Exosphaeroma</tp:taxon-name-part></tp:taxon-name></italic>. This group of species is characterised by a posteriorly produced and somewhat posteriorly depressed pleotelson, with an acute apex, flattened ventrolateral margins, and the posterior margin overriding a shallow exit channel; the uropods are distally wide and the exopod is distally broadly falcate. The dorsum varies from smooth to nodular. Typically mature males of the “<italic><tp:taxon-name><tp:taxon-name-part taxon-name-part-type="species">amplicauda</tp:taxon-name-part></tp:taxon-name></italic> group” have a large pleotelson and enlarged posterior coxal plates and cannot completely roll up or fold. Some similar species are known from the Southern Hemisphere, including <italic><tp:taxon-name><tp:taxon-name-part taxon-name-part-type="genus">Exosphaeroma</tp:taxon-name-part> <tp:taxon-name-part taxon-name-part-type="species">alveola</tp:taxon-name-part></tp:taxon-name></italic> Bruce, 2003 (southeastern Australia); <italic><tp:taxon-name><tp:taxon-name-part taxon-name-part-type="genus">Exosphaeroma</tp:taxon-name-part> <tp:taxon-name-part taxon-name-part-type="species">antikraussi</tp:taxon-name-part></tp:taxon-name></italic> Barnard, 1940, <italic><tp:taxon-name><tp:taxon-name-part taxon-name-part-type="genus">Exosphaeroma</tp:taxon-name-part> <tp:taxon-name-part taxon-name-part-type="species">kraussi</tp:taxon-name-part></tp:taxon-name></italic> Tattersall, 1913, <italic><tp:taxon-name><tp:taxon-name-part taxon-name-part-type="genus">Exosphaeroma</tp:taxon-name-part> <tp:taxon-name-part taxon-name-part-type="species">planum</tp:taxon-name-part></tp:taxon-name></italic> Barnard, 1914 and <italic><tp:taxon-name><tp:taxon-name-part taxon-name-part-type="genus">Exosphaeroma</tp:taxon-name-part> <tp:taxon-name-part taxon-name-part-type="species">varicolor</tp:taxon-name-part></tp:taxon-name></italic> Barnard, 1914 (all South Africa); and <italic><tp:taxon-name><tp:taxon-name-part taxon-name-part-type="genus">Exosphaeroma</tp:taxon-name-part> <tp:taxon-name-part taxon-name-part-type="species">montis</tp:taxon-name-part></tp:taxon-name></italic> (Hurley &amp; Jansen, 1977) (New Zealand). All other North American <italic><tp:taxon-name><tp:taxon-name-part taxon-name-part-type="genus">Exosphaeroma</tp:taxon-name-part></tp:taxon-name></italic> have an evenly rounded pleotelson, with a narrow ventral margin, and uropods that are not posteriorly wide.</p><p>Other <italic><tp:taxon-name><tp:taxon-name-part taxon-name-part-type="genus">Exosphaeroma</tp:taxon-name-part></tp:taxon-name></italic> occurring between Alaska and the Mexican border that are morphologically not closely related to the Pacific west coast species include <italic><tp:taxon-name><tp:taxon-name-part taxon-name-part-type="genus">Exosphaeroma</tp:taxon-name-part> <tp:taxon-name-part taxon-name-part-type="species">inornata</tp:taxon-name-part></tp:taxon-name></italic> (known from Puget Sound, Washington to central-southern Baja California Norte, Mexico). <italic><tp:taxon-name><tp:taxon-name-part taxon-name-part-type="genus">Exosphaeroma</tp:taxon-name-part> <tp:taxon-name-part taxon-name-part-type="species">inornata</tp:taxon-name-part></tp:taxon-name></italic> differs from the “<italic><tp:taxon-name><tp:taxon-name-part taxon-name-part-type="species">amplicauda</tp:taxon-name-part></tp:taxon-name></italic> group” in that <italic><tp:taxon-name><tp:taxon-name-part taxon-name-part-type="genus">Exosphaeroma</tp:taxon-name-part> <tp:taxon-name-part taxon-name-part-type="species">inornata</tp:taxon-name-part></tp:taxon-name></italic> lacks marked sexual dimorphism. Males mate guard individual females with males clasping and holding females until mating. <italic><tp:taxon-name><tp:taxon-name-part taxon-name-part-type="genus">Exosphaeroma</tp:taxon-name-part> <tp:taxon-name-part taxon-name-part-type="species">inornata</tp:taxon-name-part></tp:taxon-name></italic> can roll up into perfect balls, and their bodies are unornamented. This distinguishes them clearly from the “<italic><tp:taxon-name><tp:taxon-name-part taxon-name-part-type="species">amplicauda</tp:taxon-name-part></tp:taxon-name></italic>” clade (<italic><tp:taxon-name><tp:taxon-name-part taxon-name-part-type="genus">Exosphaeroma</tp:taxon-name-part> <tp:taxon-name-part taxon-name-part-type="species">amplicauda</tp:taxon-name-part></tp:taxon-name></italic>, <italic><tp:taxon-name><tp:taxon-name-part taxon-name-part-type="genus">Exosphaeroma</tp:taxon-name-part> <tp:taxon-name-part taxon-name-part-type="species">aphrodita</tp:taxon-name-part></tp:taxon-name></italic>, and the three new species described here).</p><p>The type specimens of <italic><tp:taxon-name><tp:taxon-name-part taxon-name-part-type="genus">Exosphaeroma</tp:taxon-name-part> <tp:taxon-name-part taxon-name-part-type="species">rhomburum</tp:taxon-name-part></tp:taxon-name></italic> (USNM 22573) were borrowed and consist of two specimens from Monterey Bay, neither specimen is an adult male. <xref ref-type="bibr" rid="B58">Richardson’s (1899b</xref>: 835) original species description only figures the pleotelson, and she did not note whether the description was based on a male or female. We were not able to further evaluate the status of this species.</p><p>In collections from the type locality at Tomales Bay in 2009 for <italic><tp:taxon-name><tp:taxon-name-part taxon-name-part-type="genus">Exosphaeroma</tp:taxon-name-part> <tp:taxon-name-part taxon-name-part-type="species">amplicauda</tp:taxon-name-part></tp:taxon-name></italic>, we found “family groups” with all life stages (gravid and non-gravid females, subadult males, juveniles, and adult males). These family groups consisted of ca. 10–30 individuals, but in which adult, fully mature males are rare, leading us to conclude that males in these species guard harems rather than guard individual females. For every 10 individuals, we found one, sometimes two, large adult males. We found no evidence for multiple male morphs in these collections [e.g., alpha, beta, gamma males in <italic><tp:taxon-name><tp:taxon-name-part taxon-name-part-type="genus">Paracerceis</tp:taxon-name-part> <tp:taxon-name-part taxon-name-part-type="species">sculpta</tp:taxon-name-part></tp:taxon-name></italic> as described by <xref ref-type="bibr" rid="B64">Shuster (1989)</xref>].</p><!--PageBreak--></tp:treatment-sec><ref-list><ref id="B10"><mixed-citation xmlns:xlink="http://www.w3.org/1999/xlink" xlink:type="simple"><person-group><name name-style="western"><surname>Bruce</surname><given-names>NL</given-names></name></person-group> (<year>2003</year>) <article-title>New genera and species of sphaeromatid isopod crustaceans from Australian marine coastal waters.</article-title> <source>Memoirs of Museum Victoria</source> <volume>60</volume>: <fpage>309</fpage>–<lpage>369</lpage>.</mixed-citation></ref><ref id="B66"><mixed-citation xmlns:xlink="http://www.w3.org/1999/xlink" xlink:type="simple"><person-group><name name-style="western"><surname>Stebbing</surname><given-names>TRR</given-names></name></person-group> (<year>1900</year>) <article-title>On some crustaceans from the Falkland Islands, collected by Mr. Rupert Vallentin.</article-title> <source>Proceedings of the General Meetings for Scientific Business of the Zoological Society of London</source> <volume>1900</volume>: <fpage>517</fpage>–<lpage>568</lpage>.</mixed-citation></ref><ref id="B58"><mixed-citation xmlns:xlink="http://www.w3.org/1999/xlink" xlink:type="simple"><person-group><name name-style="western"><surname>Richardson</surname><given-names>H</given-names></name></person-group> (<year>1899b</year>) <article-title>Key to the isopods of the Pacific Coast of North America, with descriptions of twenty-two new species.</article-title> <source>Annals Magazine of Natural History London</source> <volume>7, IV</volume>: <fpage>157</fpage>–<lpage>187</lpage>, <fpage>260</fpage>–<lpage>277</lpage>, <fpage>321</fpage>–<lpage>338</lpage>. <comment>[above reprinted]</comment></mixed-citation></ref><ref id="B64"><mixed-citation xmlns:xlink="http://www.w3.org/1999/xlink" xlink:type="simple"><person-group><name name-style="western"><surname>Shuster</surname><given-names>SM</given-names></name></person-group> (<year>1989</year>) <article-title>Male alternative reproductive strategies in a marine isopod crustacean (<italic><tp:taxon-name><tp:taxon-name-part taxon-name-part-type="genus">Paracerceis</tp:taxon-name-part> <tp:taxon-name-part taxon-name-part-type="species">sculpta</tp:taxon-name-part></tp:taxon-name></italic>): the use of genetic markers to measure differences in fertilization success among alpha, beta, and gamma males.</article-title> <source>Evolution</source> <volume>43</volume>: <fpage>1683</fpage>–<lpage>1698</lpage>. doi: <ext-link ext-link-type="doi" xlink:href="10.2307/2409384" xlink:type="simple">10.2307/2409384</ext-link></mixed-citation></ref></ref-list></tp:taxon-treatment>
