# Supplementary material for: Status of Exosphaeroma amplicauda (Stimpson, 1857), E. aphrodita (Boone, 1923) and description of three new species (Crustacea, Isopoda, Sphaeromatidae) from the north-eastern Pacific
Source: Zookeys. 2015 May 18;(504):11–58. doi: 10.3897/zookeys.504.8049 (PMC4443524; doi:10.3897/zookeys.504.8049)
Supplement: XML Treatment for Exosphaeroma amplicauda [file zookeys.504.8049-treatment2.xml]

<!DOCTYPE tp:taxon-treatment
  PUBLIC "-//TaxonX//DTD Taxonomic Treatment Publishing DTD v0 20100105//EN" "tax-treatment-NSO.dtd">
<tp:taxon-treatment xmlns:tp="http://www.plazi.org/taxpub"><tp:treatment-meta><kwd-group><label>Taxon classification</label><kwd><named-content content-type="kingdom">Animalia</named-content></kwd><kwd><named-content content-type="order">Isopoda</named-content></kwd><kwd><named-content content-type="family">Sphaeromatidae</named-content></kwd></kwd-group><mixed-citation publication-type="journal"><person-group><name><surname>Wall</surname><given-names>Adam R.</given-names></name><name><surname>Bruce</surname><given-names>Niel L.</given-names></name><name><surname>Wetzer</surname><given-names>Regina</given-names></name></person-group><article-title>Status of <italic><tp:taxon-name><tp:taxon-name-part taxon-name-part-type="genus">Exosphaeroma</tp:taxon-name-part> <tp:taxon-name-part taxon-name-part-type="species">amplicauda</tp:taxon-name-part></tp:taxon-name></italic> (Stimpson, 1857), <italic><tp:taxon-name><tp:taxon-name-part taxon-name-part-type="genus">E.</tp:taxon-name-part> <tp:taxon-name-part taxon-name-part-type="species">aphrodita</tp:taxon-name-part></tp:taxon-name></italic> (Boone, 1923) and description of three new species (<tp:taxon-name><tp:taxon-name-part taxon-name-part-type="subphylum">Crustacea</tp:taxon-name-part></tp:taxon-name>, <tp:taxon-name><tp:taxon-name-part taxon-name-part-type="order">Isopoda</tp:taxon-name-part></tp:taxon-name>, <tp:taxon-name><tp:taxon-name-part taxon-name-part-type="family">Sphaeromatidae</tp:taxon-name-part></tp:taxon-name>) from the north-eastern Pacific</article-title><source>Zookeys</source><day>18</day><month>5</month><year>2015</year><volume>2015</volume><issue>504</issue><fpage>11</fpage><lpage>58</lpage><pub-id pub-id-type="doi">10.3897/zookeys.504.8049</pub-id></mixed-citation></tp:treatment-meta><tp:nomenclature><tp:taxon-name>
                        <tp:taxon-name-part taxon-name-part-type="genus">Exosphaeroma</tp:taxon-name-part>
                        <tp:taxon-name-part taxon-name-part-type="species">amplicauda</tp:taxon-name-part>
                    </tp:taxon-name><tp:taxon-authority>(Stimpson, 1857)</tp:taxon-authority><xref ref-type="fig" rid="F1">Figures 1</xref><xref ref-type="fig" rid="F2">, 2</xref><xref ref-type="fig" rid="F3">, 3</xref><xref ref-type="fig" rid="F4">, 4</xref><xref ref-type="fig" rid="F21">, 21</xref><xref ref-type="fig" rid="F27">, 27</xref><xref ref-type="fig" rid="F28">, 28</xref><tp:nomenclature-citation-list><tp:nomenclature-citation><tp:taxon-name><tp:taxon-name-part taxon-name-part-type="genus">Sphaeroma</tp:taxon-name-part> <tp:taxon-name-part taxon-name-part-type="species">amplicauda</tp:taxon-name-part></tp:taxon-name><comment> Stimpson, 1857: 510; <xref ref-type="bibr" rid="B57">Richardson 1899a</xref>: 835; <xref ref-type="bibr" rid="B58">1899b</xref>: 179; <xref ref-type="bibr" rid="B60">1900</xref>: 222.</comment></tp:nomenclature-citation><tp:nomenclature-citation><tp:taxon-name><tp:taxon-name-part taxon-name-part-type="genus">Exosphaeroma</tp:taxon-name-part> <tp:taxon-name-part taxon-name-part-type="species">amplicauda</tp:taxon-name-part></tp:taxon-name><comment>. – <xref ref-type="bibr" rid="B61">Richardson 1905</xref>: 288, 289, fig. 301, 302; <xref ref-type="bibr" rid="B29">Gurjanova 1936</xref>: 122, fig. 69; <xref ref-type="bibr" rid="B63">Schultz 1969</xref>: 131, fig. 190.</comment></tp:nomenclature-citation><tp:nomenclature-citation><tp:taxon-name><tp:taxon-name-part taxon-name-part-type="genus">Sphaeroma</tp:taxon-name-part> <tp:taxon-name-part taxon-name-part-type="species">octoncum</tp:taxon-name-part></tp:taxon-name><comment><xref ref-type="bibr" rid="B61">Richardson 1905</xref>: 293.</comment></tp:nomenclature-citation><tp:nomenclature-citation><tp:taxon-name><tp:taxon-name-part taxon-name-part-type="genus">Exosphaeroma</tp:taxon-name-part> <tp:taxon-name-part taxon-name-part-type="species">octoncum</tp:taxon-name-part></tp:taxon-name><comment>. – <xref ref-type="bibr" rid="B39">Iverson 1974</xref>: 166. – <xref ref-type="bibr" rid="B61">Richardson 1905</xref>: 293, fig. 309, 310. – <xref ref-type="bibr" rid="B62">Schotte 2012</xref>: online.</comment></tp:nomenclature-citation><tp:nomenclature-citation><tp:taxon-name>Not <tp:taxon-name-part taxon-name-part-type="genus">Exosphaeroma</tp:taxon-name-part> <tp:taxon-name-part taxon-name-part-type="species">amplicauda</tp:taxon-name-part></tp:taxon-name><comment>. – <xref ref-type="bibr" rid="B29">Gurjanova 1936</xref>: 122, fig. 69. – <xref ref-type="bibr" rid="B44">Kussakin 1979</xref>: 399, figs 254, 255 [= <italic><tp:taxon-name><tp:taxon-name-part taxon-name-part-type="genus">Exosphaeroma</tp:taxon-name-part> <tp:taxon-name-part taxon-name-part-type="species">paydenae</tp:taxon-name-part></tp:taxon-name></italic> sp. n.].</comment></tp:nomenclature-citation></tp:nomenclature-citation-list></tp:nomenclature><tp:treatment-sec sec-type="Material examined"><title>Material examined.</title><p>NEOTYPE (here designated): ♂ (5.1 mm): California, Marin County, Tomales Bay, north end of bay across from Hog Island, boat launch parking lot, <named-content xmlns:xlink="http://www.w3.org/1999/xlink" content-type="dwc:verbatimCoordinates" xlink:type="simple">38.201°N, 122.922°W</named-content>, intertidal, from underside of rocks, fixed and preserved in 95% ethanol, 9 Jan 2009, coll. R. Wetzer &amp; A. Wall. RW09.003.1, LACM CR-2014.1.</p><p><bold>Non-type material.</bold> 2 ♂ (RW09.003.2, LACM CR-2014.1), 3 ♀ (RW09.003.3, LACM CR-2014.1) [used for SEM], 1 ♂, ~40 ♀ and juveniles: same locality as RW09.003, LACM CR-2014.1. 6 ♂ (8.1 mm), 4 ♀ (7.1 mm), 10 juveniles (RW09.004.1), plus 2 ♂ and 4 ♀ prepared as SEM (RW09.004.2): intertidal, from underside of rocks, “family group”, coll. A. Wall. RW09.004, LACM CR-2014.2. 7 ♂ (5.8 mm), ~20 ♀ (6.8 mm) and juveniles, and 3 ♀ used for SEM: intertidal, from underside of rocks, “family group”, coll. A. Wall. RW09.005, LACM CR-2014.3. 2 ♂ (8.4 mm), ~25 ♀ (7.4 mm), and juveniles: intertidal, from empty <italic><tp:taxon-name><tp:taxon-name-part taxon-name-part-type="genus">Balanus</tp:taxon-name-part> <tp:taxon-name-part taxon-name-part-type="species">glandula</tp:taxon-name-part></tp:taxon-name></italic> shells, coll. N.D. Pentcheff, RW09.006.1, LACM CR-2014.4. 1 ♂ (7.7 mm), 2 ♀ (6.5 mm), and 2 juveniles: E. side in cove across from Hog Island (Nick’s Cove), <named-content xmlns:xlink="http://www.w3.org/1999/xlink" content-type="dwc:verbatimCoordinates" xlink:type="simple">~38.197°N, ~122.935°W</named-content>, 1 Nov 1971, A.0030, coll. E.W. Iverson &amp; J. Carlton. RW04.020.1, LACM CR-2014.5. California, Monterey County, Monterey Bay, 4 specimens (labeled <italic><tp:taxon-name><tp:taxon-name-part taxon-name-part-type="genus">Exosphaeroma</tp:taxon-name-part> <tp:taxon-name-part taxon-name-part-type="species">octoncum</tp:taxon-name-part></tp:taxon-name></italic>), all are ♀. Acc. No. 03472, USNM 22574 (part).</p></tp:treatment-sec><tp:treatment-sec sec-type="Description of male"><title>Description of male.</title><p><italic>Body</italic> length 1.6 width; pereonites 5–6 each with 1 median weak tubercle, and 1 weak lateral tubercle; pereonite 7 with weak median process and paired lateral tubercles (Figures <xref ref-type="fig" rid="F1">1A, B</xref>; <xref ref-type="fig" rid="F21">21A, D</xref>). <italic>Pleon</italic> with 1 posterior strong tubercle on either side of longitudinal axis (Figures <xref ref-type="fig" rid="F1">1A, B</xref>; <xref ref-type="fig" rid="F21">21A, D</xref>). <italic>Pleotelson</italic> length 0.82 width, dorsal surface with 2 small anterior tubercles; ventrolateral ridge extending posteriorly 0.75 of total length, with long setae (Figures <xref ref-type="fig" rid="F1">1A, B</xref>; <xref ref-type="fig" rid="F21">21A, C, D</xref>).</p><fig id="F1" position="float" orientation="portrait"><label>Figure 1.</label><caption><p><italic><tp:taxon-name><tp:taxon-name-part taxon-name-part-type="genus">Exosphaeroma</tp:taxon-name-part> <tp:taxon-name-part taxon-name-part-type="species">amplicauda</tp:taxon-name-part></tp:taxon-name></italic> male neotype LACM CR-2014.1. <bold>A</bold> dorsal <bold>B</bold> lateral.</p></caption><graphic xmlns:xlink="http://www.w3.org/1999/xlink" xlink:href="zookeys-504-011-g001.jpg" position="float" orientation="portrait" xlink:type="simple" id="oo_43652.jpg"/></fig><p><italic>Antennula</italic> peduncle article 1 length 1.7 width, anterior medial margin with 2 palm setae; article 2 length 1.4 width, inferior distal margin with 2 palm setae; article 3 length 3.2 width; flagellum with 9 articles (Figure <xref ref-type="fig" rid="F2">2B</xref>). <italic>Antenna</italic> reaching anterior margin of pereonite 2; flagellum with 14 articles (Figure <xref ref-type="fig" rid="F2">2A</xref>).</p><fig id="F2" position="float" orientation="portrait"><label>Figure 2.</label><caption><p><italic><tp:taxon-name><tp:taxon-name-part taxon-name-part-type="genus">Exosphaeroma</tp:taxon-name-part> <tp:taxon-name-part taxon-name-part-type="species">amplicauda</tp:taxon-name-part></tp:taxon-name></italic> male neotype LACM CR-2014.1. <bold>A</bold> left antenna <bold>B</bold> left antennula, basal article broken <bold>C</bold> right mandible palp <bold>D</bold> right mandible <bold>E</bold> left mandible <bold>F</bold> left maxillula <bold>G</bold> left maxilla <bold>H</bold> left maxilliped.</p></caption><graphic xmlns:xlink="http://www.w3.org/1999/xlink" xlink:href="zookeys-504-011-g002.jpg" position="float" orientation="portrait" xlink:type="simple" id="oo_43653.jpg"/></fig><p><italic>Left mandible</italic> incisor with 3 cusps; lacinia mobilis with 3 cusps; lacinia mobilis spine row comprised of 5 curved, serrate spines (Figures <xref ref-type="fig" rid="F2">2E</xref>, <xref ref-type="fig" rid="F27">27D</xref>). <italic>Right mandible</italic>  incisor with 4 cusps; spine row comprised of 6 curved, serrate spines; crushing surfaces strongly ridged (Figures <xref ref-type="fig" rid="F2">2D</xref>, <xref ref-type="fig" rid="F27">27D</xref>). <italic>Maxillula</italic> mesial lobe with 4 circumplumose RS; lateral lobe with 6 long, curved, pectinate RS (Figures <xref ref-type="fig" rid="F2">2F</xref>; <xref ref-type="fig" rid="F27">27E, F, G</xref>). <italic>Maxilla</italic> mesial lobe with 6 plumose RS on gnathal surface; middle lobe with 4 long, curved, pectinate RS; lateral lobe with 4 long, curved, pectinate RS (Figures <xref ref-type="fig" rid="F2">2G</xref>; <xref ref-type="fig" rid="F27">27E, G</xref>). <italic>Maxilliped</italic> endite distal surface with 5 plumose setae, and 2 simple RS; distomesial margin with 1 coupling hook; palp article 2 distal apex with 9 long, simple RS; article 3 distal apex with 12 long, simple RS, lateral distal angle with 1 long, simple RS; article 4 distal apex with 9 long, simple RS, lateral distal angle with 1 long, simple RS; article 5 distal apex with 7 long, simple RS (Figures <xref ref-type="fig" rid="F2">2H</xref>; <xref ref-type="fig" rid="F27">27E, G</xref>).</p><!--PageBreak--><p><italic>Pereopod 1</italic> (Figure <xref ref-type="fig" rid="F3">3A</xref>) <italic>basis</italic> superior margin without palm setae, inferior distal angle with 1 long, simple seta, inferior medial margin setal patch absent; <italic>ischium</italic> length 2.4 width, superior margin with 4 long, simple setae, inferior distal angle with 1 long, simple seta; <italic>merus</italic> 0.42 ischium length, superior distal angle with 2 long, simple setae; <italic>carpus</italic> inferior distal angle with 1 long, simple seta; <italic>propodus</italic> length 2.5 width, 0.82 ischium length, superior distal angle with 2 long, simple setae, inferior margin with 3 long, simple setae; <italic>dactylus</italic> length 1.7 width, length 0.33 propodus length, inferior margin covered with scales, distal margin with 4 simple setae (Figure <xref ref-type="fig" rid="F3">3A</xref>). <italic>Pereopod 3</italic> (Figures <xref ref-type="fig" rid="F3">3B</xref>, <xref ref-type="fig" rid="F27">27A</xref>) <italic>basis</italic> superior margin without palm setae, inferior distal angle with 1 long simple seta, inferior proximal margin with setal patch present; <italic>ischium</italic> length 2.5 width, superior margin with 3 long, simple RS, inferior distal angle with 1 simple RS, and with setal patch absent; <italic>merus</italic> lobate, length 1.4 width, 0.57 ischium length, superior distal angle with cluster of 4 simple RS, inferior margin covered in setal mat; <italic>carpus</italic> length 0.71 merus length, 1.2 width, superior margin with 1 long, simple seta on distal angle, inferior margin with setal mat and 1 long, simple seta; <italic>propodus</italic> weakly curved, length 2.5 width, 2.3 carpus length, superior distal margin with 1 palm seta, inferior margin first 0.67 covered in setal mat; <italic>dactylus</italic> length 1.3 width, length 0.36 propodus length, inferior margin distal 0.75 covered with scales, distal margin with 3 long, simple setae (Figures <xref ref-type="fig" rid="F3">3B</xref>, <xref ref-type="fig" rid="F27">27A</xref>). <italic>Pereopod 7</italic> (Figures <xref ref-type="fig" rid="F3">3C</xref>; <xref ref-type="fig" rid="F27">27B, C</xref>) <italic>basis</italic> superior margin with palm setae absent, inferior proximal margin with setal patch absent, inferior distal angle with long, simple setae absent; <italic>ischium</italic> length 2.9 width, superior margin with 3 long, simple RS; <italic>merus</italic> lobate, merus length 1.8 width, merus length 0.66 ischium length, superior distal angle with 4 RS, inferior margin with setal mat, inferior distal angle with biserrate setae absent; <italic>carpus</italic> length 2.5 width, carpus length 1.3 merus length, inferior margin with setal mat, superior distal angle with a cluster of 5 long, biserrate setae, superior distal angle with a cluster of 3 long, simple, RS, distomesial margin with a cluster of 3 long, biserrate setae, inferior distal angle with a cluster of 5 long, biserrate setae, 1 long, simple RS; <italic>propodus</italic> weakly curved, length 4.0 width, length 1.3 carpus length, inferior margin proximal 0.33 with setal mat, superior distal angle with 2 long, simple setae, inferior margin with 2 long, simple setae, with palm setae absent; <italic>dactylus</italic> length 1.8 width, dactylus length 0.28 propodus length, margin with scales, distal margin with 3 simple setae (Figures <xref ref-type="fig" rid="F3">3C</xref>; <xref ref-type="fig" rid="F27">27B, C</xref>).</p><fig id="F3" position="float" orientation="portrait"><label>Figure 3.</label><caption><p><italic><tp:taxon-name><tp:taxon-name-part taxon-name-part-type="genus">Exosphaeroma</tp:taxon-name-part> <tp:taxon-name-part taxon-name-part-type="species">amplicauda</tp:taxon-name-part></tp:taxon-name></italic> male neotype LACM CR-2014.1. <bold>A</bold> left pereopod 1 <bold>B</bold> left pereopod 3 <bold>C</bold> left pereopod 7.</p></caption><graphic xmlns:xlink="http://www.w3.org/1999/xlink" xlink:href="zookeys-504-011-g003.jpg" position="float" orientation="portrait" xlink:type="simple" id="oo_43654.jpg"/></fig><p><italic>Penial</italic> process length 2.5 basal width (Figure <xref ref-type="fig" rid="F21">21B, C</xref>).</p><!--PageBreak--><p><italic>Pleopod 1</italic> peduncle length 0.48 width, with a cluster of 3 coupling hooks; endopod mesial margin heavily covered in fine, simple setae; exopod length 1.7 width, ventral surface without fine, simple setae (Figure <xref ref-type="fig" rid="F4">4A</xref>). <italic>Pleopod 2 appendix masculina</italic> proximally swollen, distally narrowing, distal end curving mesially, straightening at distal tip, length 15.4 basal width (Figure <xref ref-type="fig" rid="F4">4B</xref>). <italic>Pleopod 3</italic> peduncle with a cluster of 3 coupling hooks, distolateral angle with 1 large, plumose seta (Figure <xref ref-type="fig" rid="F4">4C</xref>). <italic>Pleopod 4</italic> peduncle length 0.48 width, distolateral angle with 1 large, plumose seta; endopod distal apex 1 large, plumose seta; exopod distal margin with 2 plumose setae (Figure <xref ref-type="fig" rid="F4">4D</xref>). <italic>Pleopod 5</italic> exopod proximolateral margin with palm setae absent; exopod with transverse suture entire, endopod with 1 scale patch; exopod with 3 scale patches (Figure <xref ref-type="fig" rid="F4">4E</xref>). <italic>Uropod</italic> exopod length 2.3 width; rolled proximolateral margin weakening moving distally; mesial margin without setae; endopod length 2.5 width, extends past exopod, mesial margin without setae (Figures <xref ref-type="fig" rid="F4">4F</xref>; <xref ref-type="fig" rid="F21">21A, C, D</xref>).</p><fig id="F4" position="float" orientation="portrait"><label>Figure 4.</label><caption><p><italic><tp:taxon-name><tp:taxon-name-part taxon-name-part-type="genus">Exosphaeroma</tp:taxon-name-part> <tp:taxon-name-part taxon-name-part-type="species">amplicauda</tp:taxon-name-part></tp:taxon-name></italic> male neotype LACM CR-2014.1. <bold>A–E</bold> left pleopods 1–5, respectively <bold>F</bold> right uropod.</p></caption><graphic xmlns:xlink="http://www.w3.org/1999/xlink" xlink:href="zookeys-504-011-g004.jpg" position="float" orientation="portrait" xlink:type="simple" id="oo_43655.jpg"/></fig></tp:treatment-sec><tp:treatment-sec sec-type="Description of female"><title>Description of female.</title><p><italic>Body</italic> length 2.7 width; pereonites 1–7 without tubercles, pereonite 7 distomesial margin convex (Figure <xref ref-type="fig" rid="F21">21E, F</xref>). <italic>Pleon</italic> with 1 posterior tubercle on either side of longitudinal axis (Figure <xref ref-type="fig" rid="F21">21E, F</xref>). <italic>Pleotelson</italic> length 2.6 width, dorsal surface with 2 medium tubercles on either side of longitudinal axis; posterior margin of pleotelson acuminate (Figure <xref ref-type="fig" rid="F21">21E, F</xref>). <italic>Uropod</italic> exopod proximolateral margin weakly rolled; endopod posterior margin tapering to evenly rounded tip, length 4.8 width, extends past exopod (Figure <xref ref-type="fig" rid="F21">21E, F</xref>).</p><p><bold>Size.</bold> Largest ♂ to 8.4 mm, largest ♀ to 7.5 mm.</p><!--PageBreak--><p><bold>Color.</bold> Without chromatophores: preserved specimen pale buff, whitish.</p></tp:treatment-sec><tp:treatment-sec sec-type="Remarks"><title>Remarks.</title><p><italic><tp:taxon-name><tp:taxon-name-part taxon-name-part-type="genus">Exosphaeroma</tp:taxon-name-part> <tp:taxon-name-part taxon-name-part-type="species">amplicauda</tp:taxon-name-part></tp:taxon-name></italic> is most morphologically similar to <italic><tp:taxon-name><tp:taxon-name-part taxon-name-part-type="genus">Exosphaeroma</tp:taxon-name-part> <tp:taxon-name-part taxon-name-part-type="species">russellhansoni</tp:taxon-name-part></tp:taxon-name></italic> sp. n. but can be distinguished by: pereonites 5 and 6 with one weak median tubercle, and one weak lateral tubercle; pereonite 7 with weak median process and paired lateral tubercles. (Figures <xref ref-type="fig" rid="F1">1A, B</xref>; <xref ref-type="fig" rid="F21">21A, D</xref>). Appendix masculina distal end curving mesially, straightening at distal tip, length 15.4 basal width (Figure <xref ref-type="fig" rid="F4">4B</xref>).</p><p><italic><tp:taxon-name><tp:taxon-name-part taxon-name-part-type="genus">Exosphaeroma</tp:taxon-name-part> <tp:taxon-name-part taxon-name-part-type="species">russellhansoni</tp:taxon-name-part></tp:taxon-name></italic> sp. n. is characterized by: pereonite 5–6 each without ornamentation, pereonite 7 with weak median process (Figures <xref ref-type="fig" rid="F9">9A, B</xref>; <xref ref-type="fig" rid="F23">23A, D</xref>). Appendix masculina distal end curving mesially, apex weakly hooked mesially, length 11.4 basal width (Figure <xref ref-type="fig" rid="F12">12B</xref>). <italic><tp:taxon-name><tp:taxon-name-part taxon-name-part-type="genus">Exosphaeroma</tp:taxon-name-part> <tp:taxon-name-part taxon-name-part-type="species">amplicauda</tp:taxon-name-part></tp:taxon-name></italic> is strongly sexually dimorphic; females lack dorsal tubercles on pereonites 1–7. Overall for all species in this ‘species flock’ the males have a larger pleotelson and uropods. Weak pereon tubercles are visible only with SEM and not necessarily evident with light microscopy. Tubercles visible with light microscopy are figured in the line drawings (compare Figures <xref ref-type="fig" rid="F1">1</xref> and <xref ref-type="fig" rid="F21">21</xref>).</p><p>We searched all probable museum collections for Stimpson’s type specimens, but to no avail (see Acknowledgements). It is highly likely that the type specimens are lost. The original and subsequent description (<xref ref-type="bibr" rid="B67">Stimpson 1857</xref>, <xref ref-type="bibr" rid="B68">1858</xref>) do not allow for definitive identification of the species. There are five morphologically similar species in the northeast Pacific. A neotype is here designated to stabilize the use of the name <italic><tp:taxon-name><tp:taxon-name-part taxon-name-part-type="genus">Exosphaeroma</tp:taxon-name-part> <tp:taxon-name-part taxon-name-part-type="species">amplicauda</tp:taxon-name-part></tp:taxon-name></italic> (Stimpson, 1857) and conserve Stimpson’s concept for the species.</p><p>We borrowed the types of <italic><tp:taxon-name><tp:taxon-name-part taxon-name-part-type="genus">Sphaeroma</tp:taxon-name-part> <tp:taxon-name-part taxon-name-part-type="species">octonctum</tp:taxon-name-part></tp:taxon-name></italic> Richardson, 1899 (USNM Cat. No. 22574); Richardson (1899) noted that there were five specimens from the type locality, Monterey Bay). We received only four specimens–three had been previously dissected, some with pleopods removed, and only one specimen was entire. None of these specimens are adult males, and these specimens are indistinguishable from female <italic><tp:taxon-name><tp:taxon-name-part taxon-name-part-type="genus">Exosphaeroma</tp:taxon-name-part> <tp:taxon-name-part taxon-name-part-type="species">amplicauda</tp:taxon-name-part></tp:taxon-name></italic> from Tomales Bay. We place <italic><tp:taxon-name><tp:taxon-name-part taxon-name-part-type="genus">Sphaeroma</tp:taxon-name-part> <tp:taxon-name-part taxon-name-part-type="species">octonctum</tp:taxon-name-part></tp:taxon-name></italic> into junior synonymy with <italic><tp:taxon-name><tp:taxon-name-part taxon-name-part-type="genus">Exosphaeroma</tp:taxon-name-part> <tp:taxon-name-part taxon-name-part-type="species">amplicauda</tp:taxon-name-part></tp:taxon-name></italic>.</p></tp:treatment-sec><tp:treatment-sec sec-type="Distribution"><title>Distribution.</title><p>California: Marin, Sonoma, and San Mateo Counties.</p></tp:treatment-sec><tp:treatment-sec><!--Section generated to contain objects referenced in tp:taxon-treatment.--><fig id="F21" position="float" orientation="portrait"><label>Figure 21.</label><caption><p>SEMs of <italic><tp:taxon-name><tp:taxon-name-part taxon-name-part-type="genus">Exosphaeroma</tp:taxon-name-part> <tp:taxon-name-part taxon-name-part-type="species">amplicauda</tp:taxon-name-part></tp:taxon-name></italic> LACM CR-2014.1.1. <bold>A</bold> male dorsal <bold>B</bold> penes <bold>C</bold> male pleotelson ventral <bold>D</bold> male lateral <bold>E</bold> female dorsal <bold>F</bold> female lateral.</p></caption><graphic xmlns:xlink="http://www.w3.org/1999/xlink" xlink:href="zookeys-504-011-g021.jpg" position="float" orientation="portrait" xlink:type="simple" id="oo_43672.jpg"/></fig><fig id="F27" position="float" orientation="portrait"><label>Figure 27.</label><caption><p>SEM images of <italic><tp:taxon-name><tp:taxon-name-part taxon-name-part-type="genus">Exosphaeroma</tp:taxon-name-part> <tp:taxon-name-part taxon-name-part-type="species">amplicauda</tp:taxon-name-part></tp:taxon-name></italic> LACM CR-2014.1.1. <bold>A</bold> pereopod 3 dactylus scales <bold>B</bold> pereopod 7 merus distal setal patch <bold>C</bold> pereopod 7 carpus distal setal patch <bold>D</bold> left and right mandibles ventral <bold>E</bold> left and right maxillipeds, maxillulae, and maxillae dorsal <bold>F</bold> left maxillula <bold>G</bold> maxilliped and other mouth parts dorsal.</p></caption><graphic xmlns:xlink="http://www.w3.org/1999/xlink" xlink:href="zookeys-504-011-g027.jpg" position="float" orientation="portrait" xlink:type="simple" id="oo_43678.jpg"/></fig><fig id="F28" position="float" orientation="portrait"><label>Figure 28.</label><caption><p>SEM images of epistomes. <bold>A</bold> <italic><tp:taxon-name><tp:taxon-name-part taxon-name-part-type="genus">Exosphaeroma</tp:taxon-name-part> <tp:taxon-name-part taxon-name-part-type="species">amplicauda</tp:taxon-name-part></tp:taxon-name></italic> LACM CR-2014.1.1 <bold>B</bold> <italic><tp:taxon-name><tp:taxon-name-part taxon-name-part-type="genus">Exosphaeroma</tp:taxon-name-part> <tp:taxon-name-part taxon-name-part-type="species">aphrodita</tp:taxon-name-part></tp:taxon-name></italic> LACM CR-2014.14 <bold>C</bold> <italic><tp:taxon-name><tp:taxon-name-part taxon-name-part-type="genus">Exosphaeroma</tp:taxon-name-part> <tp:taxon-name-part taxon-name-part-type="species">pentcheffi</tp:taxon-name-part></tp:taxon-name></italic> sp. n. LACM CR-2014.12 <bold>D</bold> <italic><tp:taxon-name><tp:taxon-name-part taxon-name-part-type="genus">Exosphaeroma</tp:taxon-name-part> <tp:taxon-name-part taxon-name-part-type="species">russellhansoni</tp:taxon-name-part></tp:taxon-name></italic> sp. n. LACM CR-2014.6.4 <bold>E</bold> <italic><tp:taxon-name><tp:taxon-name-part taxon-name-part-type="genus">Exosphaeroma</tp:taxon-name-part> <tp:taxon-name-part taxon-name-part-type="species">paydenae</tp:taxon-name-part></tp:taxon-name></italic> sp. n. USNM 1251663.</p></caption><graphic xmlns:xlink="http://www.w3.org/1999/xlink" xlink:href="zookeys-504-011-g028.jpg" position="float" orientation="portrait" xlink:type="simple" id="oo_43679.jpg"/></fig><fig id="F9" position="float" orientation="portrait"><label>Figure 9.</label><caption><p><italic><tp:taxon-name><tp:taxon-name-part taxon-name-part-type="genus">Exosphaeroma</tp:taxon-name-part> <tp:taxon-name-part taxon-name-part-type="species">russellhansoni</tp:taxon-name-part></tp:taxon-name></italic> sp. n. male holotype LACM CR-2014.6. <bold>A</bold> dorsal <bold>B</bold> lateral.</p></caption><graphic xmlns:xlink="http://www.w3.org/1999/xlink" xlink:href="zookeys-504-011-g009.jpg" position="float" orientation="portrait" xlink:type="simple" id="oo_43660.jpg"/></fig><fig id="F23" position="float" orientation="portrait"><label>Figure 23.</label><caption><p>SEMs of <italic><tp:taxon-name><tp:taxon-name-part taxon-name-part-type="genus">Exosphaeroma</tp:taxon-name-part> <tp:taxon-name-part taxon-name-part-type="species">russellhansoni</tp:taxon-name-part></tp:taxon-name></italic> sp. n., paratype. LACM CR-2014.6.4. <bold>A</bold> male dorsal <bold>B</bold> penes <bold>C</bold> male pleotelson ventral <bold>D</bold> male lateral <bold>E</bold> LACM CR-2014.6.5 female dorsal <bold>F</bold> female lateral.</p></caption><graphic xmlns:xlink="http://www.w3.org/1999/xlink" xlink:href="zookeys-504-011-g023.jpg" position="float" orientation="portrait" xlink:type="simple" id="oo_43674.jpg"/></fig><fig id="F12" position="float" orientation="portrait"><label>Figure 12.</label><caption><p><italic><tp:taxon-name><tp:taxon-name-part taxon-name-part-type="genus">Exosphaeroma</tp:taxon-name-part> <tp:taxon-name-part taxon-name-part-type="species">russellhansoni</tp:taxon-name-part></tp:taxon-name></italic> sp. n., male paratype LACM CR-2014.6. <bold>A–E</bold> left pleopods 1–5, respectively <bold>F</bold> left uropod.</p></caption><graphic xmlns:xlink="http://www.w3.org/1999/xlink" xlink:href="zookeys-504-011-g012.jpg" position="float" orientation="portrait" xlink:type="simple" id="oo_43663.jpg"/></fig></tp:treatment-sec><ref-list><ref id="B57"><mixed-citation xmlns:xlink="http://www.w3.org/1999/xlink" xlink:type="simple"><person-group><name name-style="western"><surname>Richardson</surname><given-names>H</given-names></name></person-group> (<year>1899a</year>) <article-title>Key to the isopods of the Pacific Coast of North America, with descriptions of twenty-two new species.</article-title> <source>Proceedings of the United States National Museum</source> <volume>21</volume>: <fpage>815</fpage>–<lpage>869</lpage>. doi: <ext-link ext-link-type="doi" xlink:href="10.5479/si.00963801.21-1175.815" xlink:type="simple">10.5479/si.00963801.21-1175.815</ext-link> [without figures of <italic><tp:taxon-name><tp:taxon-name-part taxon-name-part-type="genus">E.</tp:taxon-name-part> <tp:taxon-name-part taxon-name-part-type="species">amplicauda</tp:taxon-name-part></tp:taxon-name></italic>]</mixed-citation></ref><ref id="B58"><mixed-citation xmlns:xlink="http://www.w3.org/1999/xlink" xlink:type="simple"><person-group><name name-style="western"><surname>Richardson</surname><given-names>H</given-names></name></person-group> (<year>1899b</year>) <article-title>Key to the isopods of the Pacific Coast of North America, with descriptions of twenty-two new species.</article-title> <source>Annals Magazine of Natural History London</source> <volume>7, IV</volume>: <fpage>157</fpage>–<lpage>187</lpage>, <fpage>260</fpage>–<lpage>277</lpage>, <fpage>321</fpage>–<lpage>338</lpage>. <comment>[above reprinted]</comment></mixed-citation></ref><ref id="B60"><mixed-citation xmlns:xlink="http://www.w3.org/1999/xlink" xlink:type="simple"><person-group><name name-style="western"><surname>Richardson</surname><given-names>H</given-names></name></person-group> (<year>1900</year>) <article-title>Synopses of the North-American invertebrates. VIII. The <tp:taxon-name><tp:taxon-name-part taxon-name-part-type="order">Isopoda</tp:taxon-name-part></tp:taxon-name>. – Part I. <tp:taxon-name>Chelifera</tp:taxon-name>, <tp:taxon-name><tp:taxon-name-part taxon-name-part-type="suborder">Flabellifera</tp:taxon-name-part></tp:taxon-name>, <tp:taxon-name><tp:taxon-name-part taxon-name-part-type="suborder">Valvifera</tp:taxon-name-part></tp:taxon-name>.</article-title> <source>American Naturalist</source> <volume>34</volume>: <fpage>207</fpage>–<lpage>230</lpage>. doi: <ext-link ext-link-type="doi" xlink:href="10.1086/277593" xlink:type="simple">10.1086/277593</ext-link></mixed-citation></ref><ref id="B61"><mixed-citation xmlns:xlink="http://www.w3.org/1999/xlink" xlink:type="simple"><person-group><name name-style="western"><surname>Richardson</surname><given-names>H</given-names></name></person-group> (<year>1905</year>) <source>A Monograph of the Isopods of North America</source>. <volume>Vol. 54</volume>. <publisher-name>Smithsonian Institution United States National Museum Bulletin</publisher-name>, <publisher-loc>Washington, DC</publisher-loc>, <fpage>1</fpage>–<lpage>727</lpage>.</mixed-citation></ref><ref id="B29"><mixed-citation xmlns:xlink="http://www.w3.org/1999/xlink" xlink:type="simple"><person-group><name name-style="western"><surname>Gurjanova</surname><given-names>EF</given-names></name></person-group> (<year>1936</year>) <article-title>Beiträge zur Kenntnis der Isopodenfauna des Pazifischen Ozeans. IV. Neue Isopodenarten aus dem Japanischen und Bering-meer.</article-title> <source>Zoologischer Anzeiger</source> <volume>114</volume>: <fpage>250</fpage>–<lpage>265</lpage>.</mixed-citation></ref><ref id="B63"><mixed-citation xmlns:xlink="http://www.w3.org/1999/xlink" xlink:type="simple"><person-group><name name-style="western"><surname>Schultz</surname><given-names>G</given-names></name></person-group> (<year>1969</year>) <source>How to Know the Marine Isopod Crustaceans</source>. <publisher-name>William C. Brown Company Publishers</publisher-name>, <publisher-loc>Dubuque, Illinois</publisher-loc>, <size units="page">359 pp</size>.</mixed-citation></ref><ref id="B39"><mixed-citation xmlns:xlink="http://www.w3.org/1999/xlink" xlink:type="simple"><person-group><name name-style="western"><surname>Iverson</surname><given-names>EW</given-names></name></person-group> (<year>1974</year>) <article-title>Range extensions for some California marine isopod crustaceans.</article-title> <source>Bulletin of the Southern California Academy of Sciences</source> <volume>73</volume>: <fpage>164</fpage>–<lpage>169</lpage>.</mixed-citation></ref><ref id="B62"><mixed-citation xmlns:xlink="http://www.w3.org/1999/xlink" xlink:type="simple"><person-group><name name-style="western"><surname>Schotte</surname><given-names>M</given-names></name></person-group> (<year>2012</year>) <article-title><italic><tp:taxon-name><tp:taxon-name-part taxon-name-part-type="genus">Exosphaeroma</tp:taxon-name-part> <tp:taxon-name-part taxon-name-part-type="species">octoncum</tp:taxon-name-part></tp:taxon-name></italic> (Richardson, 1897).</article-title> In: <person-group><name name-style="western"><surname>Schotte</surname><given-names>M</given-names></name><name name-style="western"><surname>Boyko</surname><given-names>CB</given-names></name><name name-style="western"><surname>Bruce</surname><given-names>NL</given-names></name><name name-style="western"><surname>Poore</surname><given-names>GCB</given-names></name><name name-style="western"><surname>Taiti</surname><given-names>S</given-names></name><name name-style="western"><surname>Wilson</surname><given-names>GDF</given-names></name></person-group> (<role>Eds</role>) <source>World Marine, Freshwater and Terrestrial Isopod Crustaceans database</source>. Accessed through: World Register of Marine Species. <ext-link ext-link-type="uri" xlink:href="http://www.marinespecies.org/aphia.php?p=taxdetails&amp;id=257031" xlink:type="simple">http://www.marinespecies.org/aphia.php?p=taxdetails&amp;id=257031</ext-link> [<date-in-citation content-type="access-date">on 2012-10-30</date-in-citation>]</mixed-citation></ref><ref id="B44"><mixed-citation xmlns:xlink="http://www.w3.org/1999/xlink" xlink:type="simple"><person-group><name name-style="western"><surname>Kussakin</surname><given-names>OG</given-names></name></person-group> (<year>1979</year>) <source>Marine and brackish-water <tp:taxon-name><tp:taxon-name-part taxon-name-part-type="order">Isopoda</tp:taxon-name-part></tp:taxon-name> of cold and temperate (boreal) waters of the Northern Hemisphere. Part 1. <tp:taxon-name><tp:taxon-name-part taxon-name-part-type="suborder">Flabellifera</tp:taxon-name-part></tp:taxon-name>, <tp:taxon-name><tp:taxon-name-part taxon-name-part-type="suborder">Valvifera</tp:taxon-name-part></tp:taxon-name>, and <tp:taxon-name><tp:taxon-name-part taxon-name-part-type="superfamily">Tyloidea</tp:taxon-name-part></tp:taxon-name>)</source>. <publisher-name>National Academy of Sciences, USSR, Zoology</publisher-name> (<series>Opredeliteli po Faune SSR, Akademiya Nauk, SSSR</series>) <volume>122</volume>: <fpage>1</fpage>–<lpage>470</lpage>.</mixed-citation></ref><ref id="B67"><mixed-citation xmlns:xlink="http://www.w3.org/1999/xlink" xlink:type="simple"><person-group><name name-style="western"><surname>Stimpson</surname><given-names>W</given-names></name></person-group> (<year>1857</year>) <article-title>The <tp:taxon-name><tp:taxon-name-part taxon-name-part-type="subphylum">Crustacea</tp:taxon-name-part></tp:taxon-name> and <tp:taxon-name><tp:taxon-name-part taxon-name-part-type="phylum">Echinodermata</tp:taxon-name-part></tp:taxon-name> of the Pacific shores of North America.</article-title> <source>Boston Journal of Natural History</source> <volume>6</volume>: <fpage>503</fpage>–<lpage>513</lpage>.</mixed-citation></ref><ref id="B68"><mixed-citation xmlns:xlink="http://www.w3.org/1999/xlink" xlink:type="simple"><person-group><name name-style="western"><surname>Stimpson</surname><given-names>W</given-names></name></person-group> (<year>1858</year>) <article-title><italic><tp:taxon-name><tp:taxon-name-part taxon-name-part-type="genus">Sphaeroma</tp:taxon-name-part> <tp:taxon-name-part taxon-name-part-type="species">amplicauda</tp:taxon-name-part></tp:taxon-name></italic>.</article-title> <source>Proceedings Boston Society of Natural History</source> <volume>6</volume>: <lpage>89</lpage>.</mixed-citation></ref></ref-list></tp:taxon-treatment>
