# Supplementary material for: Status of Exosphaeroma amplicauda (Stimpson, 1857), E. aphrodita (Boone, 1923) and description of three new species (Crustacea, Isopoda, Sphaeromatidae) from the north-eastern Pacific
Source: Zookeys. 2015 May 18;(504):11–58. doi: 10.3897/zookeys.504.8049 (PMC4443524; doi:10.3897/zookeys.504.8049)
Supplement: XML Treatment for Exosphaeroma paydenae [file zookeys.504.8049-treatment3.xml]

<!DOCTYPE tp:taxon-treatment
  PUBLIC "-//TaxonX//DTD Taxonomic Treatment Publishing DTD v0 20100105//EN" "tax-treatment-NSO.dtd">
<tp:taxon-treatment xmlns:tp="http://www.plazi.org/taxpub"><tp:treatment-meta><kwd-group><label>Taxon classification</label><kwd><named-content content-type="kingdom">Animalia</named-content></kwd><kwd><named-content content-type="order">Isopoda</named-content></kwd><kwd><named-content content-type="family">Sphaeromatidae</named-content></kwd></kwd-group><mixed-citation publication-type="journal"><person-group><name><surname>Wall</surname><given-names>Adam R.</given-names></name><name><surname>Bruce</surname><given-names>Niel L.</given-names></name><name><surname>Wetzer</surname><given-names>Regina</given-names></name></person-group><article-title>Status of <italic><tp:taxon-name><tp:taxon-name-part taxon-name-part-type="genus">Exosphaeroma</tp:taxon-name-part> <tp:taxon-name-part taxon-name-part-type="species">amplicauda</tp:taxon-name-part></tp:taxon-name></italic> (Stimpson, 1857), <italic><tp:taxon-name><tp:taxon-name-part taxon-name-part-type="genus">E.</tp:taxon-name-part> <tp:taxon-name-part taxon-name-part-type="species">aphrodita</tp:taxon-name-part></tp:taxon-name></italic> (Boone, 1923) and description of three new species (<tp:taxon-name><tp:taxon-name-part taxon-name-part-type="subphylum">Crustacea</tp:taxon-name-part></tp:taxon-name>, <tp:taxon-name><tp:taxon-name-part taxon-name-part-type="order">Isopoda</tp:taxon-name-part></tp:taxon-name>, <tp:taxon-name><tp:taxon-name-part taxon-name-part-type="family">Sphaeromatidae</tp:taxon-name-part></tp:taxon-name>) from the north-eastern Pacific</article-title><source>Zookeys</source><day>18</day><month>5</month><year>2015</year><volume>2015</volume><issue>504</issue><fpage>11</fpage><lpage>58</lpage><pub-id pub-id-type="doi">10.3897/zookeys.504.8049</pub-id></mixed-citation></tp:treatment-meta><tp:nomenclature><tp:taxon-name>
                        <tp:taxon-name-part taxon-name-part-type="genus">Exosphaeroma</tp:taxon-name-part>
                        <tp:taxon-name-part taxon-name-part-type="species">paydenae</tp:taxon-name-part>
                        <object-id xmlns:xlink="http://www.w3.org/1999/xlink" content-type="zoobank" xlink:type="simple">http://zoobank.org/D9B0B1E1-3BA3-4564-9AE9-F502034B553C</object-id>
                    </tp:taxon-name><tp:taxon-status xmlns:xlink="http://www.w3.org/1999/xlink" xlink:type="simple">sp. n.</tp:taxon-status><xref ref-type="fig" rid="F5">Figures 5</xref><xref ref-type="fig" rid="F6">, 6</xref><xref ref-type="fig" rid="F7">, 7</xref><xref ref-type="fig" rid="F8">, 8</xref><xref ref-type="fig" rid="F22">, 22</xref><xref ref-type="fig" rid="F28">, 28</xref><!--PageBreak--><!--PageBreak--><tp:nomenclature-citation-list><tp:nomenclature-citation><tp:taxon-name><tp:taxon-name-part taxon-name-part-type="genus">Exosphaeroma</tp:taxon-name-part> <tp:taxon-name-part taxon-name-part-type="species">amplicauda</tp:taxon-name-part></tp:taxon-name><comment>. – <xref ref-type="bibr" rid="B29">Gurjanova 1936</xref>: 122, fig. 69. – <xref ref-type="bibr" rid="B44">Kussakin 1979</xref>: 399, Figs 254, 255.</comment></tp:nomenclature-citation></tp:nomenclature-citation-list></tp:nomenclature><tp:treatment-sec sec-type="Material examined"><title>Material examined.</title><p>HOLOTYPE: ♂ (7.8 mm): Alaska, Aleutian Islands, Kiska Harbor, <named-content xmlns:xlink="http://www.w3.org/1999/xlink" content-type="dwc:verbatimCoordinates" xlink:type="simple">~52.00°N, ~177.31°E</named-content>, ca. 1873, beach, low water, USNM 20474, 211(1025), coll. W.H. Dall [Specimen label reads “Alaska, Kyoka Harbor.” per Marilyn Schotte, 15 Nov 2004 USNM 20474 reads “Aleutian Islands, Kiska Harbor” – maybe a transcription error on the label; specimens denoted as USNM 20474 are also possibly collected ca. 1873 similar to USNM 13312.] USNM 1251663.</p><!--PageBreak--><p>PARATYPES: Allotype: ♀ (8.6 mm, whole animal figured): same locality as USNM 1251663, USNM 1251664. 1 ♂, 9 ♀, 2 juveniles, plus 1 ♂ and 1 ♀ prepared as SEM: all same locality as USNM 20474. 8 ♂ (8.0 mm), 1 ♂ broken: north coast of Amchitka, <named-content xmlns:xlink="http://www.w3.org/1999/xlink" content-type="dwc:verbatimCoordinates" xlink:type="simple">~51.3°N, 179°E</named-content>, 1 Jan 1873, USNM 13312, 284(1044), coll. W.H. Dall, USNM 1251665.</p></tp:treatment-sec><tp:treatment-sec sec-type="Description of male"><title>Description of male.</title><p><italic>Body</italic> length 1.6 width; pereonites 5–7 each without ornamentation (Figures <xref ref-type="fig" rid="F5">5A, B</xref>; <xref ref-type="fig" rid="F22">22A, B</xref>). <italic>Pleon</italic> with 1 anterior weak tubercle on either side of longitudinal axis, 1 posterior weak tubercle on either side of longitudinal axis (Figures <xref ref-type="fig" rid="F5">5A, B</xref>; <xref ref-type="fig" rid="F22">22A</xref>). <italic>Pleotelson</italic> length 0.59 width, dorsal surface without ornamentation; ventrolateral ridge entire, with few setae (Figures <xref ref-type="fig" rid="F5">5A, B</xref>; <xref ref-type="fig" rid="F22">22A, D</xref>).</p><fig id="F5" position="float" orientation="portrait"><label>Figure 5.</label><caption><p><italic><tp:taxon-name><tp:taxon-name-part taxon-name-part-type="genus">Exosphaeroma</tp:taxon-name-part> <tp:taxon-name-part taxon-name-part-type="species">paydenae</tp:taxon-name-part></tp:taxon-name></italic> sp. n., male holotype USNM 20474. <bold>A</bold> dorsal <bold>B</bold> lateral.</p></caption><graphic xmlns:xlink="http://www.w3.org/1999/xlink" xlink:href="zookeys-504-011-g005.jpg" position="float" orientation="portrait" xlink:type="simple" id="oo_43656.jpg"/></fig><p><italic>Antennula</italic> peduncle article 1 length 1.5 width, anterior medial margin with palm setae absent; article 2 length 1.1 width, inferior distal margin with palm setae absent; article 3 length 2.6 width; flagellum with 9 articles (Figure <xref ref-type="fig" rid="F6">6B</xref>). <italic>Antenna</italic> reaching posterior margin of pereonite 3, peduncle article 1 with fine, simple setae on superior margin; flagellum with 11 articles (Figure <xref ref-type="fig" rid="F6">6A</xref>).</p><fig id="F6" position="float" orientation="portrait"><label>Figure 6.</label><caption><p><italic><tp:taxon-name><tp:taxon-name-part taxon-name-part-type="genus">Exosphaeroma</tp:taxon-name-part> <tp:taxon-name-part taxon-name-part-type="species">paydenae</tp:taxon-name-part></tp:taxon-name></italic> sp. n., male holotype USNM 20474. <bold>A</bold> right antenna <bold>B</bold> right antennula <bold>C</bold> right maxilla <bold>D</bold> right maxillula <bold>E</bold> right mandible <bold>F</bold> left mandible <bold>G</bold> right maxilliped.</p></caption><graphic xmlns:xlink="http://www.w3.org/1999/xlink" xlink:href="zookeys-504-011-g006.jpg" position="float" orientation="portrait" xlink:type="simple" id="oo_43657.jpg"/></fig><!--PageBreak--><p><italic>Left mandible</italic> incisor with 3 cusps; lacinia mobilis with 2 cusps; lacinia mobilis spine row comprised of 6 curved, serrate spines (Figure <xref ref-type="fig" rid="F6">6F</xref>). <italic>Right mandible</italic> incisor with 3 cusps; spine row comprised of 7 curved, serrate spines; crushing surfaces strongly ridged (Figure <xref ref-type="fig" rid="F6">6E</xref>). <italic>Maxillula</italic> mesial lobe with 4 circumplumose RS, and 2 long, simple setae; lateral lobe with 7 long, curved, pectinate RS, gnathal surface with 1 curved, simple RS (Figure <xref ref-type="fig" rid="F6">6D</xref>). <italic>Maxilla</italic> mesial lobe with 1 long, straight RS, and 8 plumose RS on gnathal surface; middle lobe with 5 long, curved, pectinate RS; lateral lobe with 3 long, curved, pectinate RS (Figure <xref ref-type="fig" rid="F6">6C</xref>). <italic>Maxilliped</italic> endite distal surface with 8 plumose setae, and 1 simple RS; distomesial margin with 1 coupling hook; palp article 1 with 1 long, simple RS; article 2 distal apex with 12 long, simple RS; article 3 distal apex with 9 long, simple RS, lateral distal angle with 1 long, simple RS; article 4 distal apex with 9 long, simple RS, lateral distal angle with 1 long, simple RS; article 5 distal apex with 9 long, simple RS (Figure <xref ref-type="fig" rid="F6">6G</xref>).</p><!--PageBreak--><!--PageBreak--><p><italic>Pereopod 1</italic> (Figure <xref ref-type="fig" rid="F7">7A</xref>) <italic>basis</italic> superior margin without palm setae, inferior distal angle without long, simple setae, inferior medial margin setal patch absent; <italic>ischium</italic>  length 1.9 width, superior margin with 2 long, simple setae, inferior distal angle without long, simple setae; <italic>merus</italic> 0.58 ischium length, superior distal angle with 3 long, simple setae; <italic>carpus</italic> inferior distal angle with 2 long, simple setae; <italic>propodus</italic> length 2.1 width, 0.83 ischium length, superior distal angle with 1 long, simple seta, inferior margin with 3 long, simple setae; <italic>dactylus</italic> length 1.1 width, length 0.3 propodus length, inferior margin covered with fine scales, distal margin with 2 simple setae (Figure <xref ref-type="fig" rid="F7">7A</xref>). <italic>Pereopod 3</italic> (Figure <xref ref-type="fig" rid="F7">7B</xref>) <italic>basis</italic> superior margin without palm setae, inferior proximal margin with setal patch present; <italic>ischium</italic> length 2.6 width, superior margin with 3 long, simple RS, inferior distal angle with long, simple RS absent, and with setal patch absent; <italic>merus</italic> weakly lobate, length 1.4 width, 0.53 ischium length, superior distal angle with a cluster of 5 long, simple RS, inferior margin covered in setal mat; <italic>carpus</italic> length 0.88 merus length, 1.5 width, superior margin with 2 long, simple setae on distal angle, inferior margin with setal mat, and 1 long, simple seta; <italic>propodus</italic> weakly curved, length 2.9 width, 1.7 carpus length, superior distal margin without palm setae, inferior margin covered in setal mat; <italic>dactylus</italic> length 1.6 width, length 0.33 propodus length, inferior margin first 0.75 covered with scales, distal margin with 3 long, simple setae (Figure <xref ref-type="fig" rid="F7">7B</xref>). <italic>Pereopod 7</italic> (Figure <xref ref-type="fig" rid="F7">7C</xref>) <italic>basis</italic> superior margin with palm setae absent, inferior proximal margin with setal patch, inferior distal angle with long, simple setae absent; <italic>ischium</italic> length 2.6 width, superior margin with 7 long, simple RS; <italic>merus</italic> lobate, merus length 1.6 width, merus length 0.56 ischium length, superior distal angle with 9 RS, inferior margin with setal mat, inferior distal angle with 2 biserrate setae; <italic>carpus</italic> length 1.8 width, carpus length 0.96 merus length, inferior margin with setal mat, superior distal angle with a cluster of 9 long, biserrate setae, superior distal angle with a cluster of 2 long, simple, RS, inferior distal angle with a cluster of 4 long, biserrate setae, inferior distal angle with 1 long, simple RS; <italic>propodus</italic> weakly curved, length 3.9 width, length 1.8 carpus length, inferior margin first 0.75 with setal mat, inferior distal margin with 2 long, simple setae, and with palm setae absent; <italic>dactylus</italic> length 2.0 width, dactylus length 0.26 propodus length, inferior margin with fine scales, distal margin with 4 simple setae (Figure <xref ref-type="fig" rid="F7">7C</xref>).</p><fig id="F7" position="float" orientation="portrait"><label>Figure 7.</label><caption><p><italic><tp:taxon-name><tp:taxon-name-part taxon-name-part-type="genus">Exosphaeroma</tp:taxon-name-part> <tp:taxon-name-part taxon-name-part-type="species">paydenae</tp:taxon-name-part></tp:taxon-name></italic> sp. n., male holotype USNM 20474. <bold>A</bold> right pereopod 1 <bold>B</bold> right pereopod 3 <bold>C</bold> right pereopod 7.</p></caption><graphic xmlns:xlink="http://www.w3.org/1999/xlink" xlink:href="zookeys-504-011-g007.jpg" position="float" orientation="portrait" xlink:type="simple" id="oo_43658.jpg"/></fig><!--PageBreak--><p><italic>Penial</italic> process length 3.2 basal width (Figure <xref ref-type="fig" rid="F22">22C, D</xref>).</p><p><italic>Pleopod 1</italic> peduncle length 0.46 width, with a cluster of 3 coupling hooks; endopod mesial margin entirely covered with fine, simple setae; exopod length 1.7 width, ventral surface without fine, simple setae (Figure <xref ref-type="fig" rid="F8">8A</xref>). <italic>Pleopod 2 appendix masculina</italic> straight, distally narrowing, distal apex acute, length 16.0 basal width (Figure <xref ref-type="fig" rid="F8">8B</xref>). <italic>Pleopod 3</italic> peduncle with a cluster of 3 coupling hooks, distolateral angle with 2 long, simple setae (Figure <xref ref-type="fig" rid="F8">8C</xref>). <italic>Pleopod 4</italic> peduncle distolateral angle with 1 long, palm seta; endopod distal apex without plumose setae; exopod distal margin with 2 simple setae (Figure <xref ref-type="fig" rid="F8">8D</xref>). <italic>Pleopod 5</italic> exopod proximolateral margin with palm setae absent; exopod with transverse suture starting laterally moving mesially, incomplete; exopod with 2 scale patches (Figure <xref ref-type="fig" rid="F8">8E</xref>). <italic>Uropod</italic> exopod length 2.5 width; rolled proximolateral margin weakening moving toward lateral, medial margin; mesial margin without setae; endopod length 2.8 width, extends past exopod, mesial margin without setae (Figures <xref ref-type="fig" rid="F8">8F</xref>; <xref ref-type="fig" rid="F22">22A, B, D</xref>).</p><fig id="F8" position="float" orientation="portrait"><label>Figure 8.</label><caption><p><italic><tp:taxon-name><tp:taxon-name-part taxon-name-part-type="genus">Exosphaeroma</tp:taxon-name-part> <tp:taxon-name-part taxon-name-part-type="species">paydenae</tp:taxon-name-part></tp:taxon-name></italic> sp. n., male holotype USNM 20474. <bold>A–E</bold> right pleopods 1–5, respectively <bold>F</bold> right uropod.</p></caption><graphic xmlns:xlink="http://www.w3.org/1999/xlink" xlink:href="zookeys-504-011-g008.jpg" position="float" orientation="portrait" xlink:type="simple" id="oo_43659.jpg"/></fig></tp:treatment-sec><tp:treatment-sec sec-type="Description of female"><title>Description of female.</title><p><italic>Body</italic> length 2.2 width; pereonites 1–7 without tubercles, pereonite 7 distomesial margin weakly convex (Figure <xref ref-type="fig" rid="F22">22E, F</xref>). <italic>Pleon</italic> with 1 posterior weak tubercle on either side of longitudinal axis (Figure <xref ref-type="fig" rid="F22">22E, F</xref>). <italic>Pleotelson</italic> length 1.8 width, dorsal surface with 2 tubercles on either side of longitudinal axis; posterior margin of pleotelson acuminate (Figure <xref ref-type="fig" rid="F22">22E, F</xref>). <italic>Uropod</italic> exopod proximolateral margin rolled weakly; endopod posterior margin tapering to an evenly rounded tip, length 2.9 width, extends past exopod (Figure <xref ref-type="fig" rid="F22">22E, F</xref>).</p></tp:treatment-sec><tp:treatment-sec sec-type="Size"><title>Size.</title><p>Largest ♂ 8.0 mm, largest ♀ 8.6 mm.</p></tp:treatment-sec><tp:treatment-sec sec-type="Color"><title>Color.</title><p>Without chromatophores. Preserved specimen pale cream.</p></tp:treatment-sec><tp:treatment-sec sec-type="Remarks"><title>Remarks.</title><p><italic><tp:taxon-name><tp:taxon-name-part taxon-name-part-type="genus">Exosphaeroma</tp:taxon-name-part> <tp:taxon-name-part taxon-name-part-type="species">paydenae</tp:taxon-name-part></tp:taxon-name></italic> sp. n., unlike other <italic><tp:taxon-name><tp:taxon-name-part taxon-name-part-type="genus">Exosphaeroma</tp:taxon-name-part></tp:taxon-name></italic> sp. in this ‘species flock’, lacks strong sexual dimorphism. Males have overall larger pleotelson and uropods than females. <italic><tp:taxon-name><tp:taxon-name-part taxon-name-part-type="genus">Exosphaeroma</tp:taxon-name-part> <tp:taxon-name-part taxon-name-part-type="species">paydenae</tp:taxon-name-part></tp:taxon-name></italic> sp. n. is morphologically most similar to <italic><tp:taxon-name><tp:taxon-name-part taxon-name-part-type="genus">Exosphaeroma</tp:taxon-name-part> <tp:taxon-name-part taxon-name-part-type="species">russellhansoni</tp:taxon-name-part></tp:taxon-name></italic> sp. n. <italic><tp:taxon-name><tp:taxon-name-part taxon-name-part-type="genus">Exosphaeroma</tp:taxon-name-part> <tp:taxon-name-part taxon-name-part-type="species">paydenae</tp:taxon-name-part></tp:taxon-name></italic> sp. n. can be identified by: pereonites 1–7 without tubercles; pleon with one anterior weak tubercle on either side of longitudinal axis, one posterior weak tubercle on either side of longitudinal axis; pleotelson dorsal surface without ornamentation (Figures <xref ref-type="fig" rid="F5">5A, B</xref>; <xref ref-type="fig" rid="F22">22A, B</xref>).</p><p><italic><tp:taxon-name><tp:taxon-name-part taxon-name-part-type="genus">Exosphaeroma</tp:taxon-name-part> <tp:taxon-name-part taxon-name-part-type="species">russellhansoni</tp:taxon-name-part></tp:taxon-name></italic> sp. n., in contrast to <italic><tp:taxon-name><tp:taxon-name-part taxon-name-part-type="genus">Exosphaeroma</tp:taxon-name-part> <tp:taxon-name-part taxon-name-part-type="species">paydenae</tp:taxon-name-part></tp:taxon-name></italic> has only one weak tubercle on either side of longitudinal axis of its pleon; pleotelson dorsum, with 2 small anterior tubercles (Figures <xref ref-type="fig" rid="F9">9A, B</xref>; <xref ref-type="fig" rid="F23">23A, D</xref>). Weak pereon tubercles are visible only with SEM and not necessarily evident with light microscopy. Tubercles visible with light microscopy are figured in the line drawings (compare Figures <xref ref-type="fig" rid="F5">5</xref> and <xref ref-type="fig" rid="F22">22</xref>).</p><p><xref ref-type="bibr" rid="B44">Kussakin (1979)</xref> provided new figures for what he considered to be specimens of <italic><tp:taxon-name><tp:taxon-name-part taxon-name-part-type="genus">Exosphaeroma</tp:taxon-name-part> <tp:taxon-name-part taxon-name-part-type="species">amplicauda</tp:taxon-name-part></tp:taxon-name></italic> from Alaska. In his description he wrote “one sample (three specimens) from Alaska was examined from the collections of the Zoological Institute, Academy of Sciences of the USSR.” We here recognize the Alaska specimens as <italic><tp:taxon-name><tp:taxon-name-part taxon-name-part-type="genus">Exosphaeroma</tp:taxon-name-part> <tp:taxon-name-part taxon-name-part-type="species">paydenae</tp:taxon-name-part></tp:taxon-name></italic> sp. n., which does not overlap in occurrence with species from further south, all described herein.</p></tp:treatment-sec><tp:treatment-sec sec-type="Distribution"><title>Distribution.</title><p>Alaska, Aleutians.</p></tp:treatment-sec><tp:treatment-sec sec-type="Etymology"><title>Etymology.</title><p>This species is named to honor LACM Trustee and long supporter of science at the Natural History Museum of Los Angeles County, Joan Payden. She <!--PageBreak-->is thanked for her gracious philanthropy which in part supported ARW as an undergraduate student researcher. ARW’s research experience describing and redescribing the <italic><tp:taxon-name><tp:taxon-name-part taxon-name-part-type="genus">Exosphaeroma</tp:taxon-name-part></tp:taxon-name></italic> along our coast piqued his interest in marine isopods and launched his career in <tp:taxon-name><tp:taxon-name-part taxon-name-part-type="subphylum">Crustacea</tp:taxon-name-part></tp:taxon-name> at the LACM.</p></tp:treatment-sec><tp:treatment-sec><!--Section generated to contain objects referenced in tp:taxon-treatment.--><fig id="F22" position="float" orientation="portrait"><label>Figure 22.</label><caption><p>SEMs of <italic><tp:taxon-name><tp:taxon-name-part taxon-name-part-type="genus">Exosphaeroma</tp:taxon-name-part> <tp:taxon-name-part taxon-name-part-type="species">paydenae</tp:taxon-name-part></tp:taxon-name></italic> sp. n. paratype USNM 20474. <bold>A</bold> USNM 20474x male dorsal <bold>B</bold> male lateral <bold>C</bold> penes <bold>D</bold> male pleotelson ventral <bold>E</bold> USNM 20474xi female lateral <bold>F</bold> female dorsal.</p></caption><graphic xmlns:xlink="http://www.w3.org/1999/xlink" xlink:href="zookeys-504-011-g022.jpg" position="float" orientation="portrait" xlink:type="simple" id="oo_43673.jpg"/></fig><fig id="F28" position="float" orientation="portrait"><label>Figure 28.</label><caption><p>SEM images of epistomes. <bold>A</bold> <italic><tp:taxon-name><tp:taxon-name-part taxon-name-part-type="genus">Exosphaeroma</tp:taxon-name-part> <tp:taxon-name-part taxon-name-part-type="species">amplicauda</tp:taxon-name-part></tp:taxon-name></italic> LACM CR-2014.1.1 <bold>B</bold> <italic><tp:taxon-name><tp:taxon-name-part taxon-name-part-type="genus">Exosphaeroma</tp:taxon-name-part> <tp:taxon-name-part taxon-name-part-type="species">aphrodita</tp:taxon-name-part></tp:taxon-name></italic> LACM CR-2014.14 <bold>C</bold> <italic><tp:taxon-name><tp:taxon-name-part taxon-name-part-type="genus">Exosphaeroma</tp:taxon-name-part> <tp:taxon-name-part taxon-name-part-type="species">pentcheffi</tp:taxon-name-part></tp:taxon-name></italic> sp. n. LACM CR-2014.12 <bold>D</bold> <italic><tp:taxon-name><tp:taxon-name-part taxon-name-part-type="genus">Exosphaeroma</tp:taxon-name-part> <tp:taxon-name-part taxon-name-part-type="species">russellhansoni</tp:taxon-name-part></tp:taxon-name></italic> sp. n. LACM CR-2014.6.4 <bold>E</bold> <italic><tp:taxon-name><tp:taxon-name-part taxon-name-part-type="genus">Exosphaeroma</tp:taxon-name-part> <tp:taxon-name-part taxon-name-part-type="species">paydenae</tp:taxon-name-part></tp:taxon-name></italic> sp. n. USNM 1251663.</p></caption><graphic xmlns:xlink="http://www.w3.org/1999/xlink" xlink:href="zookeys-504-011-g028.jpg" position="float" orientation="portrait" xlink:type="simple" id="oo_43679.jpg"/></fig><fig id="F9" position="float" orientation="portrait"><label>Figure 9.</label><caption><p><italic><tp:taxon-name><tp:taxon-name-part taxon-name-part-type="genus">Exosphaeroma</tp:taxon-name-part> <tp:taxon-name-part taxon-name-part-type="species">russellhansoni</tp:taxon-name-part></tp:taxon-name></italic> sp. n. male holotype LACM CR-2014.6. <bold>A</bold> dorsal <bold>B</bold> lateral.</p></caption><graphic xmlns:xlink="http://www.w3.org/1999/xlink" xlink:href="zookeys-504-011-g009.jpg" position="float" orientation="portrait" xlink:type="simple" id="oo_43660.jpg"/></fig><fig id="F23" position="float" orientation="portrait"><label>Figure 23.</label><caption><p>SEMs of <italic><tp:taxon-name><tp:taxon-name-part taxon-name-part-type="genus">Exosphaeroma</tp:taxon-name-part> <tp:taxon-name-part taxon-name-part-type="species">russellhansoni</tp:taxon-name-part></tp:taxon-name></italic> sp. n., paratype. LACM CR-2014.6.4. <bold>A</bold> male dorsal <bold>B</bold> penes <bold>C</bold> male pleotelson ventral <bold>D</bold> male lateral <bold>E</bold> LACM CR-2014.6.5 female dorsal <bold>F</bold> female lateral.</p></caption><graphic xmlns:xlink="http://www.w3.org/1999/xlink" xlink:href="zookeys-504-011-g023.jpg" position="float" orientation="portrait" xlink:type="simple" id="oo_43674.jpg"/></fig></tp:treatment-sec><ref-list><ref id="B29"><mixed-citation xmlns:xlink="http://www.w3.org/1999/xlink" xlink:type="simple"><person-group><name name-style="western"><surname>Gurjanova</surname><given-names>EF</given-names></name></person-group> (<year>1936</year>) <article-title>Beiträge zur Kenntnis der Isopodenfauna des Pazifischen Ozeans. IV. Neue Isopodenarten aus dem Japanischen und Bering-meer.</article-title> <source>Zoologischer Anzeiger</source> <volume>114</volume>: <fpage>250</fpage>–<lpage>265</lpage>.</mixed-citation></ref><ref id="B44"><mixed-citation xmlns:xlink="http://www.w3.org/1999/xlink" xlink:type="simple"><person-group><name name-style="western"><surname>Kussakin</surname><given-names>OG</given-names></name></person-group> (<year>1979</year>) <source>Marine and brackish-water <tp:taxon-name><tp:taxon-name-part taxon-name-part-type="order">Isopoda</tp:taxon-name-part></tp:taxon-name> of cold and temperate (boreal) waters of the Northern Hemisphere. Part 1. <tp:taxon-name><tp:taxon-name-part taxon-name-part-type="suborder">Flabellifera</tp:taxon-name-part></tp:taxon-name>, <tp:taxon-name><tp:taxon-name-part taxon-name-part-type="suborder">Valvifera</tp:taxon-name-part></tp:taxon-name>, and <tp:taxon-name><tp:taxon-name-part taxon-name-part-type="superfamily">Tyloidea</tp:taxon-name-part></tp:taxon-name>)</source>. <publisher-name>National Academy of Sciences, USSR, Zoology</publisher-name> (<series>Opredeliteli po Faune SSR, Akademiya Nauk, SSSR</series>) <volume>122</volume>: <fpage>1</fpage>–<lpage>470</lpage>.</mixed-citation></ref></ref-list></tp:taxon-treatment>
