# Supplementary material for: Status of Exosphaeroma amplicauda (Stimpson, 1857), E. aphrodita (Boone, 1923) and description of three new species (Crustacea, Isopoda, Sphaeromatidae) from the north-eastern Pacific
Source: Zookeys. 2015 May 18;(504):11–58. doi: 10.3897/zookeys.504.8049 (PMC4443524; doi:10.3897/zookeys.504.8049)
Supplement: XML Treatment for Exosphaeroma russellhansoni [file zookeys.504.8049-treatment4.xml]

<!DOCTYPE tp:taxon-treatment
  PUBLIC "-//TaxonX//DTD Taxonomic Treatment Publishing DTD v0 20100105//EN" "tax-treatment-NSO.dtd">
<tp:taxon-treatment xmlns:tp="http://www.plazi.org/taxpub"><tp:treatment-meta><kwd-group><label>Taxon classification</label><kwd><named-content content-type="kingdom">Animalia</named-content></kwd><kwd><named-content content-type="order">Isopoda</named-content></kwd><kwd><named-content content-type="family">Sphaeromatidae</named-content></kwd></kwd-group><mixed-citation publication-type="journal"><person-group><name><surname>Wall</surname><given-names>Adam R.</given-names></name><name><surname>Bruce</surname><given-names>Niel L.</given-names></name><name><surname>Wetzer</surname><given-names>Regina</given-names></name></person-group><article-title>Status of <italic><tp:taxon-name><tp:taxon-name-part taxon-name-part-type="genus">Exosphaeroma</tp:taxon-name-part> <tp:taxon-name-part taxon-name-part-type="species">amplicauda</tp:taxon-name-part></tp:taxon-name></italic> (Stimpson, 1857), <italic><tp:taxon-name><tp:taxon-name-part taxon-name-part-type="genus">E.</tp:taxon-name-part> <tp:taxon-name-part taxon-name-part-type="species">aphrodita</tp:taxon-name-part></tp:taxon-name></italic> (Boone, 1923) and description of three new species (<tp:taxon-name><tp:taxon-name-part taxon-name-part-type="subphylum">Crustacea</tp:taxon-name-part></tp:taxon-name>, <tp:taxon-name><tp:taxon-name-part taxon-name-part-type="order">Isopoda</tp:taxon-name-part></tp:taxon-name>, <tp:taxon-name><tp:taxon-name-part taxon-name-part-type="family">Sphaeromatidae</tp:taxon-name-part></tp:taxon-name>) from the north-eastern Pacific</article-title><source>Zookeys</source><day>18</day><month>5</month><year>2015</year><volume>2015</volume><issue>504</issue><fpage>11</fpage><lpage>58</lpage><pub-id pub-id-type="doi">10.3897/zookeys.504.8049</pub-id></mixed-citation></tp:treatment-meta><tp:nomenclature><tp:taxon-name>
                        <tp:taxon-name-part taxon-name-part-type="genus">Exosphaeroma</tp:taxon-name-part>
                        <tp:taxon-name-part taxon-name-part-type="species">russellhansoni</tp:taxon-name-part>
                        <object-id xmlns:xlink="http://www.w3.org/1999/xlink" content-type="zoobank" xlink:type="simple">http://zoobank.org/9A4E9501-0543-4615-B473-03F54F2C632A</object-id>
                    </tp:taxon-name><tp:taxon-status xmlns:xlink="http://www.w3.org/1999/xlink" xlink:type="simple">sp. n.</tp:taxon-status><xref ref-type="fig" rid="F9">Figures 9</xref><xref ref-type="fig" rid="F10">, 10</xref><xref ref-type="fig" rid="F11">, 11</xref><xref ref-type="fig" rid="F12">, 12</xref><xref ref-type="fig" rid="F23">, 23</xref><xref ref-type="fig" rid="F28">, 28</xref></tp:nomenclature><tp:treatment-sec sec-type="Material examined"><title>Material examined.</title><p>HOLOTYPE: ♂ (7.0 mm): Washington, Puget Sound, Seattle, Puget Sound Naval Supply Depot, Smith Cove, <named-content xmlns:xlink="http://www.w3.org/1999/xlink" content-type="dwc:verbatimCoordinates" xlink:type="simple">~47.5°N, ~122.2°W</named-content>, under rocks in sand, 11 Aug 1973. A.0030, coll. E.W. Iverson. RW04.010.1, LACM CR-2014.6.</p><p>PARATYPES: Allotype gravid ♀ (6.7 mm): same data as holotype, LACM CR-2014.6. 1 ♂ dissected, appendages figured (RW04.010.3), 1 ♂ (RW04.010.4, LACM CR-2014.6.4) and 2 ♀ (6.7 mm RW04.010.5, LACM CR-2014.6.5) prepared as SEM, plus ~70 additional specimens (all life stages RW04.010.6): same locality as RW04.010, LACM CR-2014.6. 3 ♀ (7.2 mm), 1 subadult ♂: south end of San Juan Island, Cattle Point, <named-content xmlns:xlink="http://www.w3.org/1999/xlink" content-type="dwc:verbatimCoordinates" xlink:type="simple">48.451°N, 122.967°W</named-content>, rocky intertidal barnacles from <italic><tp:taxon-name><tp:taxon-name-part taxon-name-part-type="genus">Semibalanus</tp:taxon-name-part> <tp:taxon-name-part taxon-name-part-type="species">cariosus</tp:taxon-name-part></tp:taxon-name></italic>, fixed and preserved in 95% ethanol, 7 Apr 2004, coll. R. Wetzer &amp; N.D. Pentcheff. RW04.036.1, LACM CR-2014.7. 1 ♂ (7.9 mm), 1 subadult intermolt: northeast of San Juan Island, Reuben Tarte County Park, <named-content xmlns:xlink="http://www.w3.org/1999/xlink" content-type="dwc:verbatimCoordinates" xlink:type="simple">48.612°N, 123.098°W</named-content>, scrapings of vertical rock surface in intertidal, fixed and preserved in 95% ethanol, 9 Apr 2004, coll. R. Wetzer &amp; N.D. Pentcheff. RW04.041.1, LACM CR-2014.8. 6 ♂ (8.3 mm), 4 ♀ (8.7 mm), 2 ♂ dissected for mandibles and figured: San Juan Island, old man’s farm, <named-content xmlns:xlink="http://www.w3.org/1999/xlink" content-type="dwc:verbatimCoordinates" xlink:type="simple">~48.6°N, ~122.9°W</named-content>, under rocks, 30 Jul 1950. USNM Acc. No. 187867, coll. L. Peternick and P. Illg. USNM 1251666. 3 ♂, 1 gravid ♀, 1 subadult: San Juan Islands, False Bay, 1 Aug 1975, transferred to 95% ethanol 5 Oct 2012, coll. R.R. Hessler. RW12.215.1, LACM CR-2014.9.</p></tp:treatment-sec><tp:treatment-sec sec-type="Description of male"><title>Description of male.</title><p><italic>Body</italic> length 1.6 width; pereonite 5–6 each without ornamentation, pereonite 7 with weak median process (Figures <xref ref-type="fig" rid="F9">9A, B</xref>; <xref ref-type="fig" rid="F23">23A, D</xref>). <italic>Pleon</italic> with 1 medium tubercle on either side of longitudinal axis (Figures <xref ref-type="fig" rid="F9">9A, B</xref>; <xref ref-type="fig" rid="F23">23A, D</xref>). <italic>Pleotelson</italic> length 0.65 width, dorsal surface with 2 small anterior tubercles; ventrolateral ridge entire, with long setae (Figures <xref ref-type="fig" rid="F9">9A, B</xref>; <xref ref-type="fig" rid="F23">23A, C, D</xref>).</p><fig id="F9" position="float" orientation="portrait"><label>Figure 9.</label><caption><p><italic><tp:taxon-name><tp:taxon-name-part taxon-name-part-type="genus">Exosphaeroma</tp:taxon-name-part> <tp:taxon-name-part taxon-name-part-type="species">russellhansoni</tp:taxon-name-part></tp:taxon-name></italic> sp. n. male holotype LACM CR-2014.6. <bold>A</bold> dorsal <bold>B</bold> lateral.</p></caption><graphic xmlns:xlink="http://www.w3.org/1999/xlink" xlink:href="zookeys-504-011-g009.jpg" position="float" orientation="portrait" xlink:type="simple" id="oo_43660.jpg"/></fig><p><italic>Antennula</italic> peduncle article 1 length 1.2 width, anterior medial margin with 1 palm seta; article 2 length 1.2 width, inferior distal margin with 3 palm setae; article 3 length 2.9 width; flagellum with 9 articles (Figure <xref ref-type="fig" rid="F10">10B</xref>). <italic>Antenna</italic> reaching medium margin of pereonite 2, peduncle article 1 with numerous fine simple setae on anterior posterior margin; flagellum with 13 articles (Figure <xref ref-type="fig" rid="F10">10A</xref>).</p><fig id="F10" position="float" orientation="portrait"><label>Figure 10.</label><caption><p><italic><tp:taxon-name><tp:taxon-name-part taxon-name-part-type="genus">Exosphaeroma</tp:taxon-name-part> <tp:taxon-name-part taxon-name-part-type="species">russellhansoni</tp:taxon-name-part></tp:taxon-name></italic> sp. n., male paratype LACM CR-2014.6. Male paratype RW04.010.3 <bold>A</bold> right antenna <bold>B</bold> right antennula, basal article broken <bold>C</bold> left maxilliped <bold>D</bold> left maxilla <bold>E</bold> male paratype left mandible <bold>F</bold> right maxillula.</p></caption><graphic xmlns:xlink="http://www.w3.org/1999/xlink" xlink:href="zookeys-504-011-g010.jpg" position="float" orientation="portrait" xlink:type="simple" id="oo_43661.jpg"/></fig><p><italic>Left mandible</italic> incisor with 3 cusps; lacinia mobilis with 2 cusps; lacinia mobilis spine row comprised of 6 curved, serrate spines; crushing surfaces strongly ridged, with 2 serrate spines (Figure <xref ref-type="fig" rid="F10">10E</xref>). <italic>Maxillula</italic> mesial lobe with 4 circumplumose RS; lateral lobe with 9 long, curved, pectinate RS (Figure <xref ref-type="fig" rid="F10">10F</xref>). <italic>Maxilla</italic> mesial lobe with 6 plumose RS on gnathal surface; middle lobe with 4 long, curved, pectinate RS; lateral lobe with 4 long, curved, pectinate RS (Figure <xref ref-type="fig" rid="F10">10D</xref>). <italic>Maxilliped</italic> endite distal surface with 11 plumose setae; distomesial margin 2 coupling hooks, and 2 large stout plumose setae, and 1 large simple RS; palp article 2 distal apex with 15 long, simple RS; article 3 distal apex with 17 long, simple RS, lateral distal angle with 1 long, simple RS; article 4 distal apex with 8 long, simple RS, lateral distal angle with 1 long, simple RS; article 5 distal apex with 9 long, simple RS (Figure <xref ref-type="fig" rid="F10">10C</xref>).</p><!--PageBreak--><p><italic>Pereopod 1</italic> (Figure <xref ref-type="fig" rid="F11">11A</xref>) <italic>basis</italic> superior margin with 1 palm seta, inferior distal angle with 1 long, simple seta, inferior medial margin setal patch present; <italic>ischium</italic> length 1.9 width, superior margin with 3 long, simple setae, inferior distal angle with 1 long, simple seta; <italic>merus</italic> 0.45 ischium length, superior distal angle with 3 long, simple setae; <italic>carpus</italic> inferior distal angle with 1 long, simple seta; <italic>propodus</italic> length 2.3 width, 0.93 ischium length, superior distal angle without long, simple setae, inferior margin with 1 long, simple seta; <italic>dactylus</italic> length 1.5 width, length 0.46 propodus length, inferior margin covered with scales, distal margin with 3 simple setae (Figure <xref ref-type="fig" rid="F11">11A</xref>). <italic>Pereopod 3</italic> (Figure <xref ref-type="fig" rid="F11">11B</xref>) <italic>basis</italic> superior margin with 1 palm seta, inferior distal angle with 1 long simple seta, inferior proximal margin with setal patch absent; <italic>ischium</italic> length 2.4 width, superior margin with 5 long, simple RS, inferior distal angle with 1 simple RS, and with setal patch absent; <italic>merus</italic> lobate, length 0.95 width, 0.4 ischium length, superior distal angle with a cluster of 5 simple RS, inferior margin covered in setal mat; <italic>carpus</italic> length 1.3 merus length, 1.4 width, superior margin with 1 long, simple seta on distal angle, inferior margin with setal mat, and long, simple setae absent; <italic>propodus</italic> weakly curved, length 2.6 width, 1.7 carpus length, superior distal margin with 1 palm seta, inferior margin first 0.67 covered in setal mat; <italic>dactylus</italic> length 1.2 width, length 0.33 propodus length, inferior margin proximal half with scales, distal margin with 3 long, simple setae (Figure <xref ref-type="fig" rid="F11">11B</xref>). <italic>Pereopod 7</italic> (Figure <xref ref-type="fig" rid="F11">11C</xref>) <italic>basis</italic> superior margin with palm setae absent, inferior proximal margin with setal patch absent, inferior distal angle with 1 long, simple seta present; <italic>ischium</italic> length 3.0 width, superior margin with 10 long, simple RS; <italic>merus</italic> lobate, merus length 1.7 width, merus length 0.53 ischium length, superior distal angle with 9 RS, inferior margin with setal mat, inferior distal angle with biserrate setae absent; <italic>carpus</italic> length 2.5 width, carpus length 1.3 merus length, inferior margin with setal mat, superior distal angle with a cluster of 7 long, biserrate setae, superior distal angle with a cluster of 3 long, simple, RS, inferior distal angle with a cluster of 5 long, biserrate setae, inferior distal angle with 1 long, simple RS; <italic>propodus</italic> weakly curved, length 4.0 width, length 1.2 carpus length, inferior margin with setal mat absent, superior distal angle with 2 long, simple setae, inferior distal margin with 3 long, simple setae, and with palm setae absent; <italic>dactylus</italic> length 1.6 width, dactylus length 0.24 propodus length, inferior margin with scales, distal margin with 2 simple setae (Figure <xref ref-type="fig" rid="F11">11C</xref>).</p><fig id="F11" position="float" orientation="portrait"><label>Figure 11.</label><caption><p><italic><tp:taxon-name><tp:taxon-name-part taxon-name-part-type="genus">Exosphaeroma</tp:taxon-name-part> <tp:taxon-name-part taxon-name-part-type="species">russellhansoni</tp:taxon-name-part></tp:taxon-name></italic> sp. n., male holotype LACM CR-2014.6. <bold>A</bold> left pereopod 1 <bold>B</bold> left pereopod 3 <bold>C</bold> left pereopod 7.</p></caption><graphic xmlns:xlink="http://www.w3.org/1999/xlink" xlink:href="zookeys-504-011-g011.jpg" position="float" orientation="portrait" xlink:type="simple" id="oo_43662.jpg"/></fig><!--PageBreak--><p><italic>Penial</italic> process length 2.7 basal width (Figure <xref ref-type="fig" rid="F23">23B</xref>).</p><p><italic>Pleopod 1</italic> peduncle length 0.41 width, with a cluster of 4 coupling hooks; endopod mesial margin lightly covered in fine, simple setae; exopod length 1.8 width, ventral surface without fine, simple setae (Figure <xref ref-type="fig" rid="F12">12A</xref>). <italic>Pleopod 2 appendix masculina</italic> proximally swollen, distally narrowing, distal end curving mesially, apex weakly hooked mesially, length 11.4 basal width (Figure <xref ref-type="fig" rid="F12">12B</xref>). <italic>Pleopod 3</italic> peduncle with a cluster of 3 coupling hooks, distolateral angle with 2 long, simple setae (Figure <xref ref-type="fig" rid="F12">12C</xref>). <italic>Pleopod 4</italic> peduncle distolateral angle with fine setal patch; endopod distal apex 1 large, plumose seta; exopod distal margin without setae (Figure <xref ref-type="fig" rid="F12">12D</xref>). <italic>Pleopod 5</italic> exopod proximolateral margin with palm setae absent; exopod with distal transverse suture starting laterally, incomplete; exopod with 4 scale patches (Figure <xref ref-type="fig" rid="F12">12E</xref>). <italic>Uropod</italic> exopod length 2.4 width; rolled proximolateral margin weakening moving toward lateral, medial margin; mesial margin without setae; endopod length 2.7 width, extends past exopod, mesial proximal margin with setal patch (Figures <xref ref-type="fig" rid="F12">12F</xref>; <xref ref-type="fig" rid="F23">23A, C, D</xref>).</p><fig id="F12" position="float" orientation="portrait"><label>Figure 12.</label><caption><p><italic><tp:taxon-name><tp:taxon-name-part taxon-name-part-type="genus">Exosphaeroma</tp:taxon-name-part> <tp:taxon-name-part taxon-name-part-type="species">russellhansoni</tp:taxon-name-part></tp:taxon-name></italic> sp. n., male paratype LACM CR-2014.6. <bold>A–E</bold> left pleopods 1–5, respectively <bold>F</bold> left uropod.</p></caption><graphic xmlns:xlink="http://www.w3.org/1999/xlink" xlink:href="zookeys-504-011-g012.jpg" position="float" orientation="portrait" xlink:type="simple" id="oo_43663.jpg"/></fig><!--PageBreak--></tp:treatment-sec><tp:treatment-sec sec-type="Description of female"><title>Description of female.</title><p><italic>Body</italic> length 2.7 width; pereonites 1–7 without tubercles, pereonite 7 distomesial margin convex (Figure <xref ref-type="fig" rid="F23">23E, F</xref>). <italic>Pleon</italic> with 1 weak posterior tubercle on either side of longitudinal axis (Figure <xref ref-type="fig" rid="F23">23E, F</xref>). <italic>Pleotelson</italic> length 0.75 width, dorsum without tubercles; posterior margin of pleotelson acuminate (Figure <xref ref-type="fig" rid="F23">23E, F</xref>). <italic>Uropod</italic> exopod proximolateral margin rolled weakly; endopod length 3.7 width, extends past exopod (Figure <xref ref-type="fig" rid="F23">23E, F</xref>).</p></tp:treatment-sec><tp:treatment-sec sec-type="Size"><title>Size.</title><p>Largest ♂ 8.3 mm, largest ♀ 8.7 mm.</p></tp:treatment-sec><tp:treatment-sec sec-type="Color"><title>Color.</title><p>Without chromatophores. Preserved specimen pale buff, whitish.</p></tp:treatment-sec><tp:treatment-sec sec-type="Remarks"><title>Remarks.</title><p><italic><tp:taxon-name><tp:taxon-name-part taxon-name-part-type="genus">Exosphaeroma</tp:taxon-name-part> <tp:taxon-name-part taxon-name-part-type="species">russellhansoni</tp:taxon-name-part></tp:taxon-name></italic> sp. n. is morphologically most similar to <italic><tp:taxon-name><tp:taxon-name-part taxon-name-part-type="genus">Exosphaeroma</tp:taxon-name-part> <tp:taxon-name-part taxon-name-part-type="species">amplicauda</tp:taxon-name-part></tp:taxon-name></italic> but can be easily distinguished by: pereonite 5–6 each without ornamentation, pereonite 7 with weak median process (Figures <xref ref-type="fig" rid="F9">9A, B</xref>; <xref ref-type="fig" rid="F23">23A, D</xref>). Appendix masculina distal end curving mesially, apex weakly hooked mesially, length 11.4 basal width (Figure <xref ref-type="fig" rid="F12">12B</xref>).</p><p><italic><tp:taxon-name><tp:taxon-name-part taxon-name-part-type="genus">Exosphaeroma</tp:taxon-name-part> <tp:taxon-name-part taxon-name-part-type="species">amplicauda</tp:taxon-name-part></tp:taxon-name></italic> is distinguished by: pereonites 5 and 6 with one weak median tubercle, and one weak lateral tubercle; pereonite 7 with weak median process and paired lateral tubercles (Figures <xref ref-type="fig" rid="F1">1A, B</xref>; <xref ref-type="fig" rid="F21">21A, D</xref>). Appendix masculina distal end curving mesially, straightening at distal tip, length 15.4 basal width (Figure <xref ref-type="fig" rid="F4">4B</xref>). <italic><tp:taxon-name><tp:taxon-name-part taxon-name-part-type="genus">Exosphaeroma</tp:taxon-name-part> <tp:taxon-name-part taxon-name-part-type="species">russellhansoni</tp:taxon-name-part></tp:taxon-name></italic> sp. n. is strongly sexually dimorphic; females lacking dorsal tubercles on pereonites 1–7. Weak pereon tubercles are visible only with SEM, but not necessarily evident with light microscopy, and therefore are omitted from line drawings (compare Figures <xref ref-type="fig" rid="F9">9</xref> and <xref ref-type="fig" rid="F23">23</xref>).</p></tp:treatment-sec><tp:treatment-sec sec-type="Distribution"><title>Distribution.</title><p>Washington, Puget Sound and San Juan Island.</p></tp:treatment-sec><tp:treatment-sec sec-type="Etymology"><title>Etymology.</title><p>Named to honor Russell Kenneth Hanson, ARW’s only maternal uncle who has shaped the person Adam is today by so graciously sharing with Adam his insatiable curiosity, life-long pursuit of perfection and tireless work ethic.</p></tp:treatment-sec><tp:treatment-sec><!--Section generated to contain objects referenced in tp:taxon-treatment.--><fig id="F23" position="float" orientation="portrait"><label>Figure 23.</label><caption><p>SEMs of <italic><tp:taxon-name><tp:taxon-name-part taxon-name-part-type="genus">Exosphaeroma</tp:taxon-name-part> <tp:taxon-name-part taxon-name-part-type="species">russellhansoni</tp:taxon-name-part></tp:taxon-name></italic> sp. n., paratype. LACM CR-2014.6.4. <bold>A</bold> male dorsal <bold>B</bold> penes <bold>C</bold> male pleotelson ventral <bold>D</bold> male lateral <bold>E</bold> LACM CR-2014.6.5 female dorsal <bold>F</bold> female lateral.</p></caption><graphic xmlns:xlink="http://www.w3.org/1999/xlink" xlink:href="zookeys-504-011-g023.jpg" position="float" orientation="portrait" xlink:type="simple" id="oo_43674.jpg"/></fig><fig id="F28" position="float" orientation="portrait"><label>Figure 28.</label><caption><p>SEM images of epistomes. <bold>A</bold> <italic><tp:taxon-name><tp:taxon-name-part taxon-name-part-type="genus">Exosphaeroma</tp:taxon-name-part> <tp:taxon-name-part taxon-name-part-type="species">amplicauda</tp:taxon-name-part></tp:taxon-name></italic> LACM CR-2014.1.1 <bold>B</bold> <italic><tp:taxon-name><tp:taxon-name-part taxon-name-part-type="genus">Exosphaeroma</tp:taxon-name-part> <tp:taxon-name-part taxon-name-part-type="species">aphrodita</tp:taxon-name-part></tp:taxon-name></italic> LACM CR-2014.14 <bold>C</bold> <italic><tp:taxon-name><tp:taxon-name-part taxon-name-part-type="genus">Exosphaeroma</tp:taxon-name-part> <tp:taxon-name-part taxon-name-part-type="species">pentcheffi</tp:taxon-name-part></tp:taxon-name></italic> sp. n. LACM CR-2014.12 <bold>D</bold> <italic><tp:taxon-name><tp:taxon-name-part taxon-name-part-type="genus">Exosphaeroma</tp:taxon-name-part> <tp:taxon-name-part taxon-name-part-type="species">russellhansoni</tp:taxon-name-part></tp:taxon-name></italic> sp. n. LACM CR-2014.6.4 <bold>E</bold> <italic><tp:taxon-name><tp:taxon-name-part taxon-name-part-type="genus">Exosphaeroma</tp:taxon-name-part> <tp:taxon-name-part taxon-name-part-type="species">paydenae</tp:taxon-name-part></tp:taxon-name></italic> sp. n. USNM 1251663.</p></caption><graphic xmlns:xlink="http://www.w3.org/1999/xlink" xlink:href="zookeys-504-011-g028.jpg" position="float" orientation="portrait" xlink:type="simple" id="oo_43679.jpg"/></fig><fig id="F1" position="float" orientation="portrait"><label>Figure 1.</label><caption><p><italic><tp:taxon-name><tp:taxon-name-part taxon-name-part-type="genus">Exosphaeroma</tp:taxon-name-part> <tp:taxon-name-part taxon-name-part-type="species">amplicauda</tp:taxon-name-part></tp:taxon-name></italic> male neotype LACM CR-2014.1. <bold>A</bold> dorsal <bold>B</bold> lateral.</p></caption><graphic xmlns:xlink="http://www.w3.org/1999/xlink" xlink:href="zookeys-504-011-g001.jpg" position="float" orientation="portrait" xlink:type="simple" id="oo_43652.jpg"/></fig><fig id="F21" position="float" orientation="portrait"><label>Figure 21.</label><caption><p>SEMs of <italic><tp:taxon-name><tp:taxon-name-part taxon-name-part-type="genus">Exosphaeroma</tp:taxon-name-part> <tp:taxon-name-part taxon-name-part-type="species">amplicauda</tp:taxon-name-part></tp:taxon-name></italic> LACM CR-2014.1.1. <bold>A</bold> male dorsal <bold>B</bold> penes <bold>C</bold> male pleotelson ventral <bold>D</bold> male lateral <bold>E</bold> female dorsal <bold>F</bold> female lateral.</p></caption><graphic xmlns:xlink="http://www.w3.org/1999/xlink" xlink:href="zookeys-504-011-g021.jpg" position="float" orientation="portrait" xlink:type="simple" id="oo_43672.jpg"/></fig><fig id="F4" position="float" orientation="portrait"><label>Figure 4.</label><caption><p><italic><tp:taxon-name><tp:taxon-name-part taxon-name-part-type="genus">Exosphaeroma</tp:taxon-name-part> <tp:taxon-name-part taxon-name-part-type="species">amplicauda</tp:taxon-name-part></tp:taxon-name></italic> male neotype LACM CR-2014.1. <bold>A–E</bold> left pleopods 1–5, respectively <bold>F</bold> right uropod.</p></caption><graphic xmlns:xlink="http://www.w3.org/1999/xlink" xlink:href="zookeys-504-011-g004.jpg" position="float" orientation="portrait" xlink:type="simple" id="oo_43655.jpg"/></fig></tp:treatment-sec></tp:taxon-treatment>
