# Supplementary material for: Status of Exosphaeroma amplicauda (Stimpson, 1857), E. aphrodita (Boone, 1923) and description of three new species (Crustacea, Isopoda, Sphaeromatidae) from the north-eastern Pacific
Source: Zookeys. 2015 May 18;(504):11–58. doi: 10.3897/zookeys.504.8049 (PMC4443524; doi:10.3897/zookeys.504.8049)
Supplement: XML Treatment for Exosphaeroma pentcheffi [file zookeys.504.8049-treatment5.xml]

<!DOCTYPE tp:taxon-treatment
  PUBLIC "-//TaxonX//DTD Taxonomic Treatment Publishing DTD v0 20100105//EN" "tax-treatment-NSO.dtd">
<tp:taxon-treatment xmlns:tp="http://www.plazi.org/taxpub"><tp:treatment-meta><kwd-group><label>Taxon classification</label><kwd><named-content content-type="kingdom">Animalia</named-content></kwd><kwd><named-content content-type="order">Isopoda</named-content></kwd><kwd><named-content content-type="family">Sphaeromatidae</named-content></kwd></kwd-group><mixed-citation publication-type="journal"><person-group><name><surname>Wall</surname><given-names>Adam R.</given-names></name><name><surname>Bruce</surname><given-names>Niel L.</given-names></name><name><surname>Wetzer</surname><given-names>Regina</given-names></name></person-group><article-title>Status of <italic><tp:taxon-name><tp:taxon-name-part taxon-name-part-type="genus">Exosphaeroma</tp:taxon-name-part> <tp:taxon-name-part taxon-name-part-type="species">amplicauda</tp:taxon-name-part></tp:taxon-name></italic> (Stimpson, 1857), <italic><tp:taxon-name><tp:taxon-name-part taxon-name-part-type="genus">E.</tp:taxon-name-part> <tp:taxon-name-part taxon-name-part-type="species">aphrodita</tp:taxon-name-part></tp:taxon-name></italic> (Boone, 1923) and description of three new species (<tp:taxon-name><tp:taxon-name-part taxon-name-part-type="subphylum">Crustacea</tp:taxon-name-part></tp:taxon-name>, <tp:taxon-name><tp:taxon-name-part taxon-name-part-type="order">Isopoda</tp:taxon-name-part></tp:taxon-name>, <tp:taxon-name><tp:taxon-name-part taxon-name-part-type="family">Sphaeromatidae</tp:taxon-name-part></tp:taxon-name>) from the north-eastern Pacific</article-title><source>Zookeys</source><day>18</day><month>5</month><year>2015</year><volume>2015</volume><issue>504</issue><fpage>11</fpage><lpage>58</lpage><pub-id pub-id-type="doi">10.3897/zookeys.504.8049</pub-id></mixed-citation></tp:treatment-meta><tp:nomenclature><tp:taxon-name>
                        <tp:taxon-name-part taxon-name-part-type="genus">Exosphaeroma</tp:taxon-name-part>
                        <tp:taxon-name-part taxon-name-part-type="species">pentcheffi</tp:taxon-name-part>
                        <object-id xmlns:xlink="http://www.w3.org/1999/xlink" content-type="zoobank" xlink:type="simple">http://zoobank.org/82947847-B852-4628-AE6E-66DDCEEDCEDF</object-id>
                    </tp:taxon-name><tp:taxon-status xmlns:xlink="http://www.w3.org/1999/xlink" xlink:type="simple">sp. n.</tp:taxon-status><xref ref-type="fig" rid="F13">Figures 13</xref><xref ref-type="fig" rid="F14">, 14</xref><xref ref-type="fig" rid="F15">, 15</xref><xref ref-type="fig" rid="F16">, 16</xref><xref ref-type="fig" rid="F24">, 24</xref><xref ref-type="fig" rid="F28">, 28</xref><!--PageBreak--><!--PageBreak--></tp:nomenclature><tp:treatment-sec sec-type="Material examined"><title>Material examined.</title><p>HOLOTYPE ♂ (4.6 mm): California, Los Angeles County, Palos Verdes Peninsula, Pt. Fermin, shore at Paseo del Mar, ~0.5 mi. W of Gaffey Street, <named-content xmlns:xlink="http://www.w3.org/1999/xlink" content-type="dwc:verbatimCoordinates" xlink:type="simple">33.71°N, 118.3°W</named-content>, mid-low intertidal, chipping overhanging rock with hammer and <italic><tp:taxon-name><tp:taxon-name-part taxon-name-part-type="genus">Phragmatopoma</tp:taxon-name-part></tp:taxon-name></italic> tubes on underside of rock, 0.99 m depth, fixed and preserved in 95% ethanol, 27 Mar 2004, coll. R. Wetzer, N.D. Pentcheff, and LMU students. RW04.030.1, LACM CR-2014.10.</p><p>PARATYPES: Allotype ♀ (4.6 mm) (whole animal figured): shore at Paseo del Mar, ~0.5 mi. W of Gaffey Street, <named-content xmlns:xlink="http://www.w3.org/1999/xlink" content-type="dwc:verbatimCoordinates" xlink:type="simple">33.71°N, 118.3°W</named-content>, mostly barnacles, some algal turf, medium to high intertidal, paint scraper, fixed and preserved in 95% ethanol, 16 Feb 2004, coll. R. Wetzer. RW04.002.1, LACM CR-2014.11. 1 ♂ accidently destroyed after being imaged (RW04.255, LACM CR-2014.12), 1 ♂, 3 ♀ (RW04.030.2), plus 1 ♀ (4.6 mm) prepared as SEM: RW04.030.3, LACM CR-2014.10. 3♀(RW04.002.2), plus 1 ♂ (RW04.002.3) and 1 ♀ (RW04.002.4) prepared for SEM: shore at Paseo del <!--PageBreak-->Mar, ~0.5 mi. W of Gaffey Street, <named-content xmlns:xlink="http://www.w3.org/1999/xlink" content-type="dwc:verbatimCoordinates" xlink:type="simple">33.71°N, 118.3°W</named-content>, mostly barnacles, some algal turf, medium to high intertidal, paint scrapper, fixed and preserved in 95% ethanol, 16 Feb 2004, coll. R. Wetzer. RW04.002, LACM CR-2014.11. 1 ♂ (5.1 mm), 2 ♀: shore at Paseo del Mar, ~0.5 mi. W of Gaffey Street, <named-content xmlns:xlink="http://www.w3.org/1999/xlink" content-type="dwc:verbatimCoordinates" xlink:type="simple">33.71°N, 118.3°W</named-content>, found in bottom of bucket with sea stars, mid- to low intertidal, fixed and preserved in 95% ethanol, 16 Feb 2004. Loyola Marymount University Invertebrate Class, N.D. Pentcheff, coll. E. Pattison and K. Stanley. RW04.003.1, LACM CR-2014.13.</p></tp:treatment-sec><tp:treatment-sec sec-type="Description of male"><title>Description of male.</title><p><italic>Body</italic> length 1.8 width; pereonites 5–6 each with 7 longitudinal rows of strong tubercles, pereonite 7 with strong median process with 3 lateral tubercles (Figures <xref ref-type="fig" rid="F13">13A, B</xref>; <xref ref-type="fig" rid="F24">24A, D</xref>). <italic>Pleon</italic> with 1 medium tubercle on posterior margin, on either side of longitudinal axis (Figures <xref ref-type="fig" rid="F13">13A, B</xref>; <xref ref-type="fig" rid="F24">24A, D</xref>). <italic>Pleotelson</italic> length 0.85 width, dorsal surface with 3 strong medial tubercles on either side of the longitudinal axis, with 1 strong medial tubercle between the longitudinal axis and lateral margin, pleotelson covered with numerous, additional, small tubercles; ventrolateral ridge extending posteriorly 0.80 of total length, with long setae (Figures <xref ref-type="fig" rid="F13">13A, B</xref>; <xref ref-type="fig" rid="F24">24A, C, D</xref>).</p><fig id="F13" position="float" orientation="portrait"><label>Figure 13.</label><caption><p><italic><tp:taxon-name><tp:taxon-name-part taxon-name-part-type="genus">Exosphaeroma</tp:taxon-name-part> <tp:taxon-name-part taxon-name-part-type="species">pentcheffi</tp:taxon-name-part></tp:taxon-name></italic> sp. n., male holotype LACM CR-2014.10. <bold>A</bold> lateral <bold>B</bold> dorsal.</p></caption><graphic xmlns:xlink="http://www.w3.org/1999/xlink" xlink:href="zookeys-504-011-g013.jpg" position="float" orientation="portrait" xlink:type="simple" id="oo_43664.jpg"/></fig><!--PageBreak--><p><italic>Antennula</italic> peduncle article 1 length 1.4 width, anterior medial margin with 2 palm setae; article 2 length 1.1 width, inferior distal margin with 3 palm setae; article 3 length 3.1 width; flagellum with 9 articles (Figure <xref ref-type="fig" rid="F14">14B</xref>). <italic>Antenna</italic> reaching anterior margin of pereonite 2, peduncle article 1 with fine, simple setae on superior margin; flagellum with 11 articles (Figure <xref ref-type="fig" rid="F14">14A</xref>).</p><fig id="F14" position="float" orientation="portrait"><label>Figure 14.</label><caption><p><italic><tp:taxon-name><tp:taxon-name-part taxon-name-part-type="genus">Exosphaeroma</tp:taxon-name-part> <tp:taxon-name-part taxon-name-part-type="species">pentcheffi</tp:taxon-name-part></tp:taxon-name></italic> sp. n., male holotype LACM CR-2014.10. <bold>A</bold> left antenna <bold>B</bold> left antennula <bold>C</bold> left mandible <bold>D</bold> right mandible <bold>E</bold> left maxilliped <bold>F</bold> left maxilla <bold>G</bold> left maxillula.</p></caption><graphic xmlns:xlink="http://www.w3.org/1999/xlink" xlink:href="zookeys-504-011-g014.jpg" position="float" orientation="portrait" xlink:type="simple" id="oo_43665.jpg"/></fig><!--PageBreak--><p><italic>Left mandible</italic> incisor with 4 cusps; lacinia mobilis with 3 cusps; lacinia mobilis spine row comprised of 8 curved, serrate spines, and 1 curved, robust, simple spine (Figure <xref ref-type="fig" rid="F14">14C</xref>). <italic>Right mandible</italic> incisor with 3 cusps; spine row comprised of 7 curved, serrate spines; crushing surfaces strongly ridged, with 1 serrate spine (Figure <xref ref-type="fig" rid="F14">14D</xref>). <italic>Maxillula</italic> mesial lobe with 4 circumplumose RS; lateral lobe with 10 long, curved, pectinate RS, gnathal surface with 1 curved, simple RS (Figure <xref ref-type="fig" rid="F14">14G</xref>). <italic>Maxilla</italic> mesial lobe with 1 long, straight RS, and 8 plumose RS on gnathal surface; middle lobe with 8 long, curved, pectinate RS; lateral lobe with 5 long, curved, pectinate RS (Figure <xref ref-type="fig" rid="F14">14F</xref>). <italic>Maxilliped</italic> endite distal surface with 7 plumose setae, and 3 simple RS; distomesial margin with 1 coupling hook, and 3 large stout plumose setae; palp article 2 distal apex with 6 long, simple RS; article 3 distal apex with 8 long, simple RS, lateral distal angle with 1 long, simple RS; article 4 distal apex with 7 long, simple RS; article 5 distal apex with 7 long, simple RS (Figure <xref ref-type="fig" rid="F14">14E</xref>).</p><!--PageBreak--><!--PageBreak--><p><italic>Pereopod 1</italic> (Figure <xref ref-type="fig" rid="F15">15A</xref>) <italic>basis</italic> superior margin without palm setae, inferior distal angle with 1 long, simple seta, inferior medial margin setal patch absent; <italic>ischium</italic> length 2.3 width, superior margin with 3 long, simple setae, inferior distal angle without long, simple setae; <italic>merus</italic> 0.50 ischium length, superior distal angle with 3 long, simple setae; <italic>carpus</italic> inferior distal angle with 1 long, simple seta; <italic>propodus</italic> length 2.7 width, 1.0 ischium length, superior distal angle without long, simple setae, inferior margin with 1 long, simple seta; <italic>dactylus</italic> length 1.4 width, length 0.36 propodus length, inferior margin without setal scales, distal margin with 4 simple setae (Figure <xref ref-type="fig" rid="F15">15A</xref>). <italic>Pereopod 3</italic> (Figure <xref ref-type="fig" rid="F15">15B</xref>) <italic>basis</italic> superior margin with 1 palm seta, inferior distal angle with 2 long simple setae, inferior proximal margin with setal patch present; <italic>ischium</italic> length 3.1 width, superior margin with 6 long, simple RS, inferior distal angle with 2 long, simple RS, and with setal patch present; <italic>merus</italic> lobate, length 2.2 width, 0.73 ischium length, superior distal angle with 4 long, simple RS, inferior margin covered in setal mat; <italic>carpus</italic> superior margin with 1 long, simple seta on distal angle, inferior margin with setal mat, and 3 long, simple setae; <italic>propodus</italic> weakly curved, length 3.2 width, 1.8 carpus length, superior distal margin with 1 palm seta, inferior margin covered in setal mat; <italic>dactylus</italic> length 1.6 width, length 0.30 propodus length, inferior margin without scales, distal margin with 4 long, simple setae (Figure <xref ref-type="fig" rid="F15">15B</xref>). <italic>Pereopod 7</italic> (Figure <xref ref-type="fig" rid="F15">15C</xref>) <italic>basis</italic> superior margin with 1 palm seta, inferior proximal margin with setal patch, inferior distal angle with long, simple setae absent; <italic>ischium</italic> length 2.8 width, superior margin with 2 long, simple RS; <italic>merus</italic> lobate, merus length 2.1 width, merus length 0.63 ischium length, superior distal angle with 4 RS, inferior margin with setal mat, inferior distal angle with biserrate setae absent; <italic>carpus</italic> length 2.3 width, carpus length 1.1 merus length, inferior margin with setal mat, superior distal angle with a cluster of 8 long, biserrate setae, superior distal angle with a cluster of 2 long, simple, RS, inferior distal angle with a cluster of 3 long, biserrate setae; <italic>propodus</italic> weakly, curved, length 5.0 width, length 1.6 carpus length, inferior margin first 0.33 with setal mat, superior distal angle with 2 long, simple setae, inferior margin with 2 long, simple setae, and with palm setae absent; <italic>dactylus</italic> length 1.7 width, dactylus length 0.22 propodus length, inferior margin without fine scales, distal margin with 3 long, simple setae (Figure <xref ref-type="fig" rid="F15">15C</xref>).</p><fig id="F15" position="float" orientation="portrait"><label>Figure 15.</label><caption><p><italic><tp:taxon-name><tp:taxon-name-part taxon-name-part-type="genus">Exosphaeroma</tp:taxon-name-part> <tp:taxon-name-part taxon-name-part-type="species">pentcheffi</tp:taxon-name-part></tp:taxon-name></italic> sp. n., male holotype LACM CR-2014.10. <bold>A</bold> left pereopod 1 <bold>B</bold> left pereopod 3 <bold>C</bold> left pereopod 7.</p></caption><graphic xmlns:xlink="http://www.w3.org/1999/xlink" xlink:href="zookeys-504-011-g015.jpg" position="float" orientation="portrait" xlink:type="simple" id="oo_43666.jpg"/></fig><p><italic>Penial</italic> process length 3.0 basal width (Figure <xref ref-type="fig" rid="F24">24B</xref>).</p><p><italic>Pleopod 1</italic> peduncle length 0.56 width, with a cluster of 3 coupling hooks; endopod mesial margin covered in fine, simple setae; exopod length 1.7 width, ventral surface with fine, simple setae (Figure <xref ref-type="fig" rid="F16">16A</xref>). <italic>Pleopod 2 appendix masculina</italic> distally narrowing to an acute rounded tip, length 15 basal width (Figure <xref ref-type="fig" rid="F16">16B</xref>). <italic>Pleopod 3</italic> peduncle with a cluster of 3 coupling hooks, distolateral angle with 2 large, simple setae (Figure <xref ref-type="fig" rid="F16">16C</xref>). <italic>Pleopod 4</italic> peduncle length 0.46 width, distolateral angle with 1 large, simple seta; endopod distal apex without plumose setae; exopod distal margin with 2 simple setae (Figure <xref ref-type="fig" rid="F16">16D</xref>). <italic>Pleopod 5</italic> exopod proximolateral margin with palm setae absent; exopod with transverse suture starting laterally moving mesially, incomplete; exopod with 4 scale patches (Figure <xref ref-type="fig" rid="F16">16E</xref>). <italic>Uropod</italic> exopod length 2.4 width; rolled proximolateral margin weakening moving toward lateral, distal margin; mesial margin with evenly spaced fine simple setae; endopod length 2.8 width, extends past exopod, distal apex with short, simple setal patch, dorsal surface covered with numerous small tubercles, mesial margin with evenly spaced fine simple setae (Figures <xref ref-type="fig" rid="F16">16F</xref>; <xref ref-type="fig" rid="F24">24A, C, D</xref>).</p><fig id="F16" position="float" orientation="portrait"><label>Figure 16.</label><caption><p><italic><tp:taxon-name><tp:taxon-name-part taxon-name-part-type="genus">Exosphaeroma</tp:taxon-name-part> <tp:taxon-name-part taxon-name-part-type="species">pentcheffi</tp:taxon-name-part></tp:taxon-name></italic> sp. n., male holotype LACM CR-2014.10. <bold>A–E</bold> left pleopods 1–5, respectively <bold>F</bold> left uropod.</p></caption><graphic xmlns:xlink="http://www.w3.org/1999/xlink" xlink:href="zookeys-504-011-g016.jpg" position="float" orientation="portrait" xlink:type="simple" id="oo_43667.jpg"/></fig></tp:treatment-sec><tp:treatment-sec sec-type="Description of female"><title>Description of female.</title><p><italic>Body</italic> length 2.3 width; pereonites 2–6 each with 7 longitudinal rows of strong tubercles, pereonite 7 distomesial margin convex with strong median process, and 3 lateral tubercles (Figure <xref ref-type="fig" rid="F24">24E, F</xref>). <italic>Pleon</italic> with 1 posterior strong tubercle on either side of longitudinal axis (Figure <xref ref-type="fig" rid="F24">24E, F</xref>). <italic>Pleotelson</italic> length 0.61 width, dorsal surface with 3 strong medial tubercles on either side of the longitudinal axis, with 1 strong medial tubercle between the longitudinal axis and lateral margin, pleotelson covered with numerous, additional, small tubercles (Figure <xref ref-type="fig" rid="F24">24E, F</xref>). <italic>Uropod</italic> exopod proximolateral margin rolled; endopod length 3.6 width, extends past exopod, dorsal surface covered with numerous small tubercles, mesial margin without setae (Figure <xref ref-type="fig" rid="F24">24E, F</xref>).</p></tp:treatment-sec><tp:treatment-sec sec-type="Size"><title>Size.</title><p>Largest ♂ 6.8 mm, largest ♀ 4.6 mm.</p></tp:treatment-sec><tp:treatment-sec sec-type="Colour"><title>Colour.</title><p>No chromatophores: preserved specimen pale buff, whitish.</p></tp:treatment-sec><tp:treatment-sec sec-type="Remarks"><title>Remarks.</title><!--PageBreak--><p><italic><tp:taxon-name><tp:taxon-name-part taxon-name-part-type="genus">Exosphaeroma</tp:taxon-name-part> <tp:taxon-name-part taxon-name-part-type="species">pentcheffi</tp:taxon-name-part></tp:taxon-name></italic> sp. n. unlike the other <italic><tp:taxon-name><tp:taxon-name-part taxon-name-part-type="genus">Exosphaeroma</tp:taxon-name-part></tp:taxon-name></italic> species in this ‘species flock’ lacks strong sexual dimorphism and is unique in that females shares the same dorsal ornamentation as males; males differ from females in having slightly stronger tubercles, longer pleotelson and longer uropods. Females of <italic><tp:taxon-name><tp:taxon-name-part taxon-name-part-type="genus">Exosphaeroma</tp:taxon-name-part> <tp:taxon-name-part taxon-name-part-type="species">pentcheffi</tp:taxon-name-part></tp:taxon-name></italic> sp. n. are the only females of this ‘species flock’ that can reliably be identified at the species level. <italic><tp:taxon-name><tp:taxon-name-part taxon-name-part-type="genus">Exosphaeroma</tp:taxon-name-part> <tp:taxon-name-part taxon-name-part-type="species">pentcheffi</tp:taxon-name-part></tp:taxon-name></italic> sp. n. males can be identified by: pereonites 5 and 6 having 7 longitudinal rows of strong tubercles, pereonite 7 with a strong median process with 3 lateral tubercles; pleotelson dorsum with 3 strong medial tubercles on either side of the longitudinal axis, with 1 strong medial tubercle between the longitudinal axis and lateral margin, pleotelson covered with numerous, additional, small tubercles (Figures <xref ref-type="fig" rid="F13">13A, B</xref>; <xref ref-type="fig" rid="F24">24A, D, E, F</xref>). Weak pereon tubercles are visible only with SEM and not necessarily evident with light microscopy. Tubercles visible with light microscopy are figured in the line drawings (compare Figures <xref ref-type="fig" rid="F13">13</xref> and <xref ref-type="fig" rid="F24">24</xref>).</p></tp:treatment-sec><tp:treatment-sec sec-type="Distribution"><title>Distribution.</title><p>California, Los Angeles County, Palos Verdes Peninsula.</p></tp:treatment-sec><tp:treatment-sec sec-type="Etymology"><title>Etymology.</title><p>This beautiful species is named for N. Dean Pentcheff, expert isopod collector, superb field and dive buddy, travel companion and IT support par excellence. Dean is commended for his reliable patience, support and solid friendship.</p></tp:treatment-sec><tp:treatment-sec><!--Section generated to contain objects referenced in tp:taxon-treatment.--><fig id="F24" position="float" orientation="portrait"><label>Figure 24.</label><caption><p>SEMs of <italic><tp:taxon-name><tp:taxon-name-part taxon-name-part-type="genus">Exosphaeroma</tp:taxon-name-part> <tp:taxon-name-part taxon-name-part-type="species">pentcheffi</tp:taxon-name-part></tp:taxon-name></italic> sp. n. paratype LACM CR-2014.12. <bold>A</bold> male dorsal <bold>B</bold> penes <bold>C</bold> male pleotelson ventral <bold>D</bold> male lateral; LACM CR-2014.11 <bold>E</bold> female dorsal <bold>F</bold> female lateral.</p></caption><graphic xmlns:xlink="http://www.w3.org/1999/xlink" xlink:href="zookeys-504-011-g024.jpg" position="float" orientation="portrait" xlink:type="simple" id="oo_43675.jpg"/></fig><fig id="F28" position="float" orientation="portrait"><label>Figure 28.</label><caption><p>SEM images of epistomes. <bold>A</bold> <italic><tp:taxon-name><tp:taxon-name-part taxon-name-part-type="genus">Exosphaeroma</tp:taxon-name-part> <tp:taxon-name-part taxon-name-part-type="species">amplicauda</tp:taxon-name-part></tp:taxon-name></italic> LACM CR-2014.1.1 <bold>B</bold> <italic><tp:taxon-name><tp:taxon-name-part taxon-name-part-type="genus">Exosphaeroma</tp:taxon-name-part> <tp:taxon-name-part taxon-name-part-type="species">aphrodita</tp:taxon-name-part></tp:taxon-name></italic> LACM CR-2014.14 <bold>C</bold> <italic><tp:taxon-name><tp:taxon-name-part taxon-name-part-type="genus">Exosphaeroma</tp:taxon-name-part> <tp:taxon-name-part taxon-name-part-type="species">pentcheffi</tp:taxon-name-part></tp:taxon-name></italic> sp. n. LACM CR-2014.12 <bold>D</bold> <italic><tp:taxon-name><tp:taxon-name-part taxon-name-part-type="genus">Exosphaeroma</tp:taxon-name-part> <tp:taxon-name-part taxon-name-part-type="species">russellhansoni</tp:taxon-name-part></tp:taxon-name></italic> sp. n. LACM CR-2014.6.4 <bold>E</bold> <italic><tp:taxon-name><tp:taxon-name-part taxon-name-part-type="genus">Exosphaeroma</tp:taxon-name-part> <tp:taxon-name-part taxon-name-part-type="species">paydenae</tp:taxon-name-part></tp:taxon-name></italic> sp. n. USNM 1251663.</p></caption><graphic xmlns:xlink="http://www.w3.org/1999/xlink" xlink:href="zookeys-504-011-g028.jpg" position="float" orientation="portrait" xlink:type="simple" id="oo_43679.jpg"/></fig></tp:treatment-sec></tp:taxon-treatment>
