# Supplementary material for: Status of Exosphaeroma amplicauda (Stimpson, 1857), E. aphrodita (Boone, 1923) and description of three new species (Crustacea, Isopoda, Sphaeromatidae) from the north-eastern Pacific
Source: Zookeys. 2015 May 18;(504):11–58. doi: 10.3897/zookeys.504.8049 (PMC4443524; doi:10.3897/zookeys.504.8049)
Supplement: XML Treatment for Exosphaeroma aphrodita [file zookeys.504.8049-treatment6.xml]

<!DOCTYPE tp:taxon-treatment
  PUBLIC "-//TaxonX//DTD Taxonomic Treatment Publishing DTD v0 20100105//EN" "tax-treatment-NSO.dtd">
<tp:taxon-treatment xmlns:tp="http://www.plazi.org/taxpub"><tp:treatment-meta><kwd-group><label>Taxon classification</label><kwd><named-content content-type="kingdom">Animalia</named-content></kwd><kwd><named-content content-type="order">Isopoda</named-content></kwd><kwd><named-content content-type="family">Sphaeromatidae</named-content></kwd></kwd-group><mixed-citation publication-type="journal"><person-group><name><surname>Wall</surname><given-names>Adam R.</given-names></name><name><surname>Bruce</surname><given-names>Niel L.</given-names></name><name><surname>Wetzer</surname><given-names>Regina</given-names></name></person-group><article-title>Status of <italic><tp:taxon-name><tp:taxon-name-part taxon-name-part-type="genus">Exosphaeroma</tp:taxon-name-part> <tp:taxon-name-part taxon-name-part-type="species">amplicauda</tp:taxon-name-part></tp:taxon-name></italic> (Stimpson, 1857), <italic><tp:taxon-name><tp:taxon-name-part taxon-name-part-type="genus">E.</tp:taxon-name-part> <tp:taxon-name-part taxon-name-part-type="species">aphrodita</tp:taxon-name-part></tp:taxon-name></italic> (Boone, 1923) and description of three new species (<tp:taxon-name><tp:taxon-name-part taxon-name-part-type="subphylum">Crustacea</tp:taxon-name-part></tp:taxon-name>, <tp:taxon-name><tp:taxon-name-part taxon-name-part-type="order">Isopoda</tp:taxon-name-part></tp:taxon-name>, <tp:taxon-name><tp:taxon-name-part taxon-name-part-type="family">Sphaeromatidae</tp:taxon-name-part></tp:taxon-name>) from the north-eastern Pacific</article-title><source>Zookeys</source><day>18</day><month>5</month><year>2015</year><volume>2015</volume><issue>504</issue><fpage>11</fpage><lpage>58</lpage><pub-id pub-id-type="doi">10.3897/zookeys.504.8049</pub-id></mixed-citation></tp:treatment-meta><tp:nomenclature><tp:taxon-name>
                        <tp:taxon-name-part taxon-name-part-type="genus">Exosphaeroma</tp:taxon-name-part>
                        <tp:taxon-name-part taxon-name-part-type="species">aphrodita</tp:taxon-name-part>
                    </tp:taxon-name><tp:taxon-authority>Boone, 1923</tp:taxon-authority><xref ref-type="fig" rid="F17">Figures 17</xref><xref ref-type="fig" rid="F18">, 18</xref><xref ref-type="fig" rid="F19">, 19</xref><xref ref-type="fig" rid="F20">, 20</xref><xref ref-type="fig" rid="F25">, 25</xref><xref ref-type="fig" rid="F28">, 28</xref><tp:nomenclature-citation-list><tp:nomenclature-citation><tp:taxon-name><tp:taxon-name-part taxon-name-part-type="genus">Exosphaeroma</tp:taxon-name-part> <tp:taxon-name-part taxon-name-part-type="species">aphrodita</tp:taxon-name-part></tp:taxon-name><comment> Boone, 1923. – <xref ref-type="bibr" rid="B10">Bruce 2003</xref>: 369. – <xref ref-type="bibr" rid="B26">Espinosa and Hendrickx 2006</xref>: 238. – <xref ref-type="bibr" rid="B18">Brusca et al. 2007</xref>: 537. – <xref ref-type="bibr" rid="B14">Bruce and Schotte 2012</xref>: online.</comment></tp:nomenclature-citation></tp:nomenclature-citation-list></tp:nomenclature><tp:treatment-sec sec-type="Material examined"><title>Material examined.</title><p>LECTOTYPE, here designated: 1 ♂ USNM 1251667 with mandibles dissected: California, San Diego County, La Jolla, Scripps Institute pier pilings, 6 Nov 1915. USNM Acc. No. 53848, #1045-1-4. Identified as <italic><tp:taxon-name><tp:taxon-name-part taxon-name-part-type="genus">Exosphaeroma</tp:taxon-name-part> <tp:taxon-name-part taxon-name-part-type="species">amplicauda</tp:taxon-name-part></tp:taxon-name></italic> by P.L. Boone.</p><p>PARALECTOTYPES: 5 ♂ (USNM 1251667), with mandibles dissected. USNM 53848.</p><p>Non-type Material: 1 ♂: Scripps, <named-content xmlns:xlink="http://www.w3.org/1999/xlink" content-type="dwc:verbatimCoordinates" xlink:type="simple">~32.87°N, ~117.26°W</named-content>, littoral in algae, March 1938, coll. Olga Hartman and Loyola e Silva. USNM 1251668. 1 ♂ (RW01.002.1), 1 ♂, 3 ♀, (RW01.002.2) plus 1 ♂ (RW01.002.3) and 3 ♀ (RW01.002.4) prepared as SEM: Scripps Institute of Oceanography, beneath seaward end of Scripps Pier, <named-content xmlns:xlink="http://www.w3.org/1999/xlink" content-type="dwc:verbatimCoordinates" xlink:type="simple">~32.87°N, ~117.26°W</named-content>, to 8 m, among detritus at base of pilings, water temp. 59 °F, SCUBA, fixed and preserved in 95%, 7 Jan 2001, coll. T. Haney. RW01.002, LACM CR-2014.14. 1 ♂ (broken): San Diego, pilings, 1 Jul 1996. USNM Acc. No. 180084, Sta. No. 256. USNM 1251669.</p></tp:treatment-sec><tp:treatment-sec sec-type="Description of male"><title>Description of male.</title><p><italic>Body</italic> length 2.0 width; pereonites 5 without ornamentation, pereonite 6 with 1 lateral weak tubercle, pereonite 7 with weak median process, and paired weak lateral tubercles (Figures <xref ref-type="fig" rid="F17">17A, B</xref>; <xref ref-type="fig" rid="F25">25A, C</xref>). <italic>Pleon</italic> with 1 medium tubercle on either side of longitudinal axis (Figures <xref ref-type="fig" rid="F17">17A, B</xref>; <xref ref-type="fig" rid="F25">25A, C</xref>). <italic>Pleotelson</italic> length 0.89 width, dorsal surface with 1 anterior median strong tubercle and 2 weak medial tubercles; ventrolateral ridge extending posteriorly 0.75 of total length, with long setae (Figures <xref ref-type="fig" rid="F17">17A, B</xref>; <xref ref-type="fig" rid="F25">25A, B, C</xref>).</p><fig id="F17" position="float" orientation="portrait"><label>Figure 17.</label><caption><p><italic><tp:taxon-name><tp:taxon-name-part taxon-name-part-type="genus">Exosphaeroma</tp:taxon-name-part> <tp:taxon-name-part taxon-name-part-type="species">aphrodita</tp:taxon-name-part></tp:taxon-name></italic> male lectotype LACM CR-2014.14. <bold>A</bold> dorsal <bold>B</bold> lateral.</p></caption><graphic xmlns:xlink="http://www.w3.org/1999/xlink" xlink:href="zookeys-504-011-g017.jpg" position="float" orientation="portrait" xlink:type="simple" id="oo_43668.jpg"/></fig><!--PageBreak--><p><italic>Antennula</italic> peduncle article 1 length 1.5 width, anterior medial margin with palm setae absent; article 2 length 1.3 width, inferior distal margin with 1 palm seta; article 3 length 2.9 width; flagellum with 8 articles (Figure <xref ref-type="fig" rid="F18">18B</xref>). <italic>Antenna</italic> reaching posterior margin of pereonite 3, peduncle article 1 superior margin without palm setae; flagellum with 12 articles (Figure <xref ref-type="fig" rid="F18">18A</xref>).</p><fig id="F18" position="float" orientation="portrait"><label>Figure 18.</label><caption><p><italic><tp:taxon-name><tp:taxon-name-part taxon-name-part-type="genus">Exosphaeroma</tp:taxon-name-part> <tp:taxon-name-part taxon-name-part-type="species">aphrodita</tp:taxon-name-part></tp:taxon-name></italic> male lectotype LACM CR-2014.14. <bold>A</bold> left anntenna <bold>B</bold> left antennula <bold>C</bold> left mandible <bold>D</bold> right mandible <bold>E</bold> left maxilliped <bold>F</bold> left maxillula <bold>G</bold> left maxilla.</p></caption><graphic xmlns:xlink="http://www.w3.org/1999/xlink" xlink:href="zookeys-504-011-g018.jpg" position="float" orientation="portrait" xlink:type="simple" id="oo_43669.jpg"/></fig><p><italic>Left mandible</italic> incisor with 2 cusps; lacinia mobilis with 2 cusps; lacinia mobilis spine row comprised of 6 curved, serrate spines (Figure <xref ref-type="fig" rid="F18">18C</xref>). <italic>Right mandible</italic> incisor with 4 cusps; spine row comprised of 5 curved, serrate spines; crushing surfaces strongly ridged (Figure <xref ref-type="fig" rid="F18">18D</xref>). <italic>Maxillula</italic> mesial lobe with 5 circumplumose RS; lateral lobe with 6 long, curved, pectinate RS (Figure <xref ref-type="fig" rid="F18">18F</xref>). <italic>Maxilla</italic> mesial lobe with 3 long, curved RS, and 6 plumose RS on gnathal surface; middle lobe with 8 long, curved, pectinate RS; and 7 long, curved RS; lateral lobe with 3 long, curved, pectinate RS (Figure <xref ref-type="fig" rid="F18">18G</xref>). <italic>Maxilliped</italic> endite distal surface with 2 plumose setae; distomesial margin with 1 coupling hook; palp article 2 distal apex with 1 long, simple RS; article 3 distal apex with 3 long, simple RS, lateral distal angle with 1 long, simple RS; article 4 distal apex with 3 long, simple RS, lateral distal angle with 1 long, simple RS; article 5 distal apex with 3 long, simple RS (Figure <xref ref-type="fig" rid="F18">18E</xref>).</p><!--PageBreak--><!--PageBreak--><p><italic>Pereopod 1</italic> (Figure <xref ref-type="fig" rid="F19">19A</xref>) <italic>basis</italic> superior margin with 1 palm seta, inferior distal angle with 1 long, simple seta, inferior medial margin setal patch absent; <italic>ischium</italic>  length 2.3 width, superior margin with 3 long, simple setae, inferior distal angle without long, simple setae; <!--PageBreak--><italic>merus</italic> 0.40 ischium length, superior distal angle with 3 long, simple setae; <italic>carpus</italic> inferior distal angle with 1 long, simple seta; <italic>propodus</italic> length 2.1 width, 0.60 ischium length, superior distal angle with 1 long, simple seta, inferior margin with 3 long, simple setae; <italic>dactylus</italic> length 1.5 width, length 0.55 propodus length, inferior margin distal 0.67 covered with scales, distal margin with 2 simple setae (Figure <xref ref-type="fig" rid="F19">19A</xref>). <italic>Pereopod 3</italic> (Figure <xref ref-type="fig" rid="F19">19B</xref>) <italic>basis</italic> superior margin without palm setae, inferior distal angle with 1 long simple seta, inferior proximal margin with setal patch absent; <italic>ischium</italic> length 3.2 width, superior margin with 3 long, simple RS, inferior distal angle with 1 simple RS, and with setal patch absent; <italic>merus</italic> lobate, length 1.4 width, 0.56 ischium length, superior distal angle with a cluster of 3 RS, inferior margin covered in setal mat; <italic>carpus</italic> length 0.90 merus length, 1.9 width, superior margin with 1 long, simple seta on distal angle, inferior margin with setal mat, and 1 long, simple seta; <italic>propodus</italic> weakly curved, length 3.2 width, 2.0 carpus length, superior distal margin with 1 palm seta, inferior margin first 0.67 covered in setal mat; <italic>dactylus</italic> length 1.3 width, length 0.45 propodus length, inferior margin with scales, distal margin with 3 long, simple setae (Figure <xref ref-type="fig" rid="F19">19B</xref>). <italic>Pereopod 7</italic> (Figure <xref ref-type="fig" rid="F19">19C</xref>) <italic>basis</italic> superior margin with 2 palm setae, inferior proximal margin with setal patch, inferior distal angle with long, simple setae absent; <italic>ischium</italic> length 3.7 width, superior margin with 1 long, simple RS; <italic>merus</italic> weakly lobate, merus length 2.0 width, merus length 0.65 ischium length, superior distal angle with 2 RS, inferior margin with setal mat, inferior distal angle with biserrate setae absent; <italic>carpus</italic> length 2.9 width, carpus length 1.1 merus length, inferior margin with setal mat, superior distal angle with a cluster of 6 long, biserrate setae, superior distal angle with a cluster of 2 long, simple, RS, inferior distal angle with a cluster of 5 long, biserrate setae, inferior distal angle with 1 long, simple RS; <italic>propodus</italic> weakly curved, length 4.2 width, length 1.3 carpus length, inferior margin with setal patch, superior distal angle with 1 long, simple seta, inferior distal margin with simple, setae absent, and with 1 palm seta; <italic>dactylus</italic> length 2.0 width, dactylus length 0.27 propodus length, inferior margin with scales starting medially moving distally, distal margin with 2 simple setae (Figure <xref ref-type="fig" rid="F19">19C</xref>).</p><fig id="F19" position="float" orientation="portrait"><label>Figure 19.</label><caption><p><italic><tp:taxon-name><tp:taxon-name-part taxon-name-part-type="genus">Exosphaeroma</tp:taxon-name-part> <tp:taxon-name-part taxon-name-part-type="species">aphrodita</tp:taxon-name-part></tp:taxon-name></italic> male lectotype LACM CR-2014.14. <bold>A</bold> left pereopod 1 <bold>B</bold> left pereopod 3 <bold>C</bold> left pereopod 7.</p></caption><graphic xmlns:xlink="http://www.w3.org/1999/xlink" xlink:href="zookeys-504-011-g019.jpg" position="float" orientation="portrait" xlink:type="simple" id="oo_43670.jpg"/></fig><p><italic>Penial</italic> process length 3.1 basal width (Figure <xref ref-type="fig" rid="F25">25B, D</xref>).</p><!--PageBreak--><!--PageBreak--><p><italic>Pleopod 1</italic> peduncle length 0.42 width, with a cluster of 4 coupling hooks; endopod mesial margin lightly covered in fine, simple setae; exopod length 1.6 width, ventral surface without fine, simple setae (Figure <xref ref-type="fig" rid="F20">20A</xref>). <italic>Pleopod 2 appendix masculina</italic> apically narrowly rounded, length 13.0 basal width (Figure <xref ref-type="fig" rid="F20">20B</xref>). <italic>Pleopod 3</italic> peduncle with a cluster of 3 coupling hooks, distolateral angle with 3 large, simple setae (Figure <xref ref-type="fig" rid="F20">20C</xref>). <italic>Pleopod 4</italic> peduncle length 0.61 width, distolateral angle with 1 large, simple seta; endopod distal apex 1 large, plumose seta; exopod distal margin with 2 plumose setae (Figure <xref ref-type="fig" rid="F20">20D</xref>). <italic>Pleopod 5</italic> exopod proximolateral margin with 1 palm seta; exopod with transverse suture entire; exopod with 3 scale patches (Figure <xref ref-type="fig" rid="F20">20E</xref>). <italic>Uropod</italic> exopod length 2.4 width; rolled proximolateral margin weakening moving toward lateral, medial margin; mesial margin without setae; endopod length 3.1 width, extends past exopod, mesial margin without setae (Figures <xref ref-type="fig" rid="F20">20F, G</xref>; <xref ref-type="fig" rid="F25">25A, B, C</xref>).</p><fig id="F20" position="float" orientation="portrait"><label>Figure 20.</label><caption><p><italic><tp:taxon-name><tp:taxon-name-part taxon-name-part-type="genus">Exosphaeroma</tp:taxon-name-part> <tp:taxon-name-part taxon-name-part-type="species">aphrodita</tp:taxon-name-part></tp:taxon-name></italic> male lectotype LACM CR-2014.14. <bold>A–E</bold> left pleopods 1–5, respectively <bold>F</bold> left uropod exopod <bold>G</bold> left uropod endopod.</p></caption><graphic xmlns:xlink="http://www.w3.org/1999/xlink" xlink:href="zookeys-504-011-g020.jpg" position="float" orientation="portrait" xlink:type="simple" id="oo_43671.jpg"/></fig></tp:treatment-sec><tp:treatment-sec sec-type="Description of female"><title>Description of female.</title><p><italic>Body</italic> length 2.9 width; pereonites 1–7 without tubercles, pereonite 7 distomesial margin weakly convex (Figure <xref ref-type="fig" rid="F25">25E, F</xref>). <italic>Pleon</italic> with 1 weak posterior tubercle on either side of longitudinal axis (Figure <xref ref-type="fig" rid="F25">25E, F</xref>). <italic>Pleotelson</italic> length 0.65 width, dorsal surface without visible tubercles; posterior margin of pleotelson acuminate (Figure <xref ref-type="fig" rid="F25">25E, F</xref>).</p><p><italic>Uropod</italic> exopod rolled proximolateral margin rolled weakly; endopod length 3.4 width, extends past exopod, mesial margin without setae (Figure <xref ref-type="fig" rid="F25">25E, F</xref>).</p></tp:treatment-sec><tp:treatment-sec sec-type="Size"><title>Size.</title><p>Largest ♂ 8.3 mm, largest ♀ 8.7 mm.</p></tp:treatment-sec><tp:treatment-sec sec-type="Color"><title>Color.</title><p>No chromatophores: preserved specimen pale buff, whitish.</p><!--PageBreak--></tp:treatment-sec><tp:treatment-sec sec-type="Remarks"><title>Remarks.</title><p><italic><tp:taxon-name><tp:taxon-name-part taxon-name-part-type="genus">Exosphaeroma</tp:taxon-name-part> <tp:taxon-name-part taxon-name-part-type="species">aphrodita</tp:taxon-name-part></tp:taxon-name></italic> can best be identified by: pereonite 5 without ornamentation, pereonite 6 with one lateral weak tubercle, pereonite 7 with weak median process, and paired weak lateral tubercles; pleotelson dorsum with one anterior median strong tubercle and two weak medial tubercles. <italic><tp:taxon-name><tp:taxon-name-part taxon-name-part-type="genus">Exosphaeroma</tp:taxon-name-part> <tp:taxon-name-part taxon-name-part-type="species">aphrodita</tp:taxon-name-part></tp:taxon-name></italic> is strongly sexually dimorphic; females lack dorsal tubercles on the pereonites. Weak pereon tubercles are visible only with SEM and not necessarily evident with light microscopy. Tubercles visible with light microscopy are figured in the line drawings (compare Figures <xref ref-type="fig" rid="F17">17</xref> and <xref ref-type="fig" rid="F25">25</xref>).</p><!--PageBreak--><p><italic><tp:taxon-name><tp:taxon-name-part taxon-name-part-type="genus">Exosphaeroma</tp:taxon-name-part> <tp:taxon-name-part taxon-name-part-type="species">aphrodita</tp:taxon-name-part></tp:taxon-name></italic>, considered <italic>nomen dubium</italic> by <xref ref-type="bibr" rid="B18">Brusca et al. (2007)</xref>, is here revalidated. Pearl Lee Boone described this species and several other isopods and tanaids without providing figures (<xref ref-type="bibr" rid="B4">Boone 1923</xref>, pp. 147–156). The original description states that “the type and additional material were collected at La Jolla, California and are in the collections of the United States National Museum.” We examined all of the USNM material available. We conclude that the species is valid.</p></tp:treatment-sec><tp:treatment-sec sec-type="Distribution"><title>Distribution.</title><p>California, San Diego–La Jolla.</p><fig id="F21" position="float" orientation="portrait"><label>Figure 21.</label><caption><p>SEMs of <italic><tp:taxon-name><tp:taxon-name-part taxon-name-part-type="genus">Exosphaeroma</tp:taxon-name-part> <tp:taxon-name-part taxon-name-part-type="species">amplicauda</tp:taxon-name-part></tp:taxon-name></italic> LACM CR-2014.1.1. <bold>A</bold> male dorsal <bold>B</bold> penes <bold>C</bold> male pleotelson ventral <bold>D</bold> male lateral <bold>E</bold> female dorsal <bold>F</bold> female lateral.</p></caption><graphic xmlns:xlink="http://www.w3.org/1999/xlink" xlink:href="zookeys-504-011-g021.jpg" position="float" orientation="portrait" xlink:type="simple" id="oo_43672.jpg"/></fig><fig id="F22" position="float" orientation="portrait"><label>Figure 22.</label><caption><p>SEMs of <italic><tp:taxon-name><tp:taxon-name-part taxon-name-part-type="genus">Exosphaeroma</tp:taxon-name-part> <tp:taxon-name-part taxon-name-part-type="species">paydenae</tp:taxon-name-part></tp:taxon-name></italic> sp. n. paratype USNM 20474. <bold>A</bold> USNM 20474x male dorsal <bold>B</bold> male lateral <bold>C</bold> penes <bold>D</bold> male pleotelson ventral <bold>E</bold> USNM 20474xi female lateral <bold>F</bold> female dorsal.</p></caption><graphic xmlns:xlink="http://www.w3.org/1999/xlink" xlink:href="zookeys-504-011-g022.jpg" position="float" orientation="portrait" xlink:type="simple" id="oo_43673.jpg"/></fig><fig id="F23" position="float" orientation="portrait"><label>Figure 23.</label><caption><p>SEMs of <italic><tp:taxon-name><tp:taxon-name-part taxon-name-part-type="genus">Exosphaeroma</tp:taxon-name-part> <tp:taxon-name-part taxon-name-part-type="species">russellhansoni</tp:taxon-name-part></tp:taxon-name></italic> sp. n., paratype. LACM CR-2014.6.4. <bold>A</bold> male dorsal <bold>B</bold> penes <bold>C</bold> male pleotelson ventral <bold>D</bold> male lateral <bold>E</bold> LACM CR-2014.6.5 female dorsal <bold>F</bold> female lateral.</p></caption><graphic xmlns:xlink="http://www.w3.org/1999/xlink" xlink:href="zookeys-504-011-g023.jpg" position="float" orientation="portrait" xlink:type="simple" id="oo_43674.jpg"/></fig><fig id="F24" position="float" orientation="portrait"><label>Figure 24.</label><caption><p>SEMs of <italic><tp:taxon-name><tp:taxon-name-part taxon-name-part-type="genus">Exosphaeroma</tp:taxon-name-part> <tp:taxon-name-part taxon-name-part-type="species">pentcheffi</tp:taxon-name-part></tp:taxon-name></italic> sp. n. paratype LACM CR-2014.12. <bold>A</bold> male dorsal <bold>B</bold> penes <bold>C</bold> male pleotelson ventral <bold>D</bold> male lateral; LACM CR-2014.11 <bold>E</bold> female dorsal <bold>F</bold> female lateral.</p></caption><graphic xmlns:xlink="http://www.w3.org/1999/xlink" xlink:href="zookeys-504-011-g024.jpg" position="float" orientation="portrait" xlink:type="simple" id="oo_43675.jpg"/></fig><fig id="F25" position="float" orientation="portrait"><label>Figure 25.</label><caption><p>SEMs of <italic><tp:taxon-name><tp:taxon-name-part taxon-name-part-type="genus">Exosphaeroma</tp:taxon-name-part> <tp:taxon-name-part taxon-name-part-type="species">aphrodita</tp:taxon-name-part></tp:taxon-name></italic> LACM CR-2014.14. <bold>A</bold> male dorsal <bold>B</bold> male pleotelson ventral <bold>C</bold> male lateral <bold>D</bold> penes <bold>E</bold> female dorsal <bold>F</bold> female lateral.</p></caption><graphic xmlns:xlink="http://www.w3.org/1999/xlink" xlink:href="zookeys-504-011-g025.jpg" position="float" orientation="portrait" xlink:type="simple" id="oo_43676.jpg"/></fig><fig id="F26" position="float" orientation="portrait"><label>Figure 26.</label><caption><p><italic><tp:taxon-name><tp:taxon-name-part taxon-name-part-type="genus">Exosphaeroma</tp:taxon-name-part> <tp:taxon-name-part taxon-name-part-type="species">inornata</tp:taxon-name-part></tp:taxon-name></italic> male RW05.315, USA, California, Los Angeles County, Palos Verdes Peninsula, San Pedro, Pt. Fermin, shore at Paseo del Mar, ~0.5 mi. W of Gaffey Street, <named-content xmlns:xlink="http://www.w3.org/1999/xlink" content-type="dwc:verbatimCoordinates" xlink:type="simple">33.71°N, 118.3°W</named-content>. <bold>A</bold> male dorsal <bold>B</bold> male pleotelson ventral <bold>C</bold> male lateral <bold>D</bold> RW05.106, Pacific, Mexico, Baja California Norte, west of El Rosario, south of Bocana el Rosario, north of Punta Baja, <named-content xmlns:xlink="http://www.w3.org/1999/xlink" content-type="dwc:verbatimCoordinates" xlink:type="simple">30.013°N, 115.797°W</named-content>, male mate-guarding female (male uropods were removed).</p></caption><graphic xmlns:xlink="http://www.w3.org/1999/xlink" xlink:href="zookeys-504-011-g026.jpg" position="float" orientation="portrait" xlink:type="simple" id="oo_43677.jpg"/></fig><fig id="F27" position="float" orientation="portrait"><label>Figure 27.</label><caption><p>SEM images of <italic><tp:taxon-name><tp:taxon-name-part taxon-name-part-type="genus">Exosphaeroma</tp:taxon-name-part> <tp:taxon-name-part taxon-name-part-type="species">amplicauda</tp:taxon-name-part></tp:taxon-name></italic> LACM CR-2014.1.1. <bold>A</bold> pereopod 3 dactylus scales <bold>B</bold> pereopod 7 merus distal setal patch <bold>C</bold> pereopod 7 carpus distal setal patch <bold>D</bold> left and right mandibles ventral <bold>E</bold> left and right maxillipeds, maxillulae, and maxillae dorsal <bold>F</bold> left maxillula <bold>G</bold> maxilliped and other mouth parts dorsal.</p></caption><graphic xmlns:xlink="http://www.w3.org/1999/xlink" xlink:href="zookeys-504-011-g027.jpg" position="float" orientation="portrait" xlink:type="simple" id="oo_43678.jpg"/></fig><fig id="F28" position="float" orientation="portrait"><label>Figure 28.</label><caption><p>SEM images of epistomes. <bold>A</bold> <italic><tp:taxon-name><tp:taxon-name-part taxon-name-part-type="genus">Exosphaeroma</tp:taxon-name-part> <tp:taxon-name-part taxon-name-part-type="species">amplicauda</tp:taxon-name-part></tp:taxon-name></italic> LACM CR-2014.1.1 <bold>B</bold> <italic><tp:taxon-name><tp:taxon-name-part taxon-name-part-type="genus">Exosphaeroma</tp:taxon-name-part> <tp:taxon-name-part taxon-name-part-type="species">aphrodita</tp:taxon-name-part></tp:taxon-name></italic> LACM CR-2014.14 <bold>C</bold> <italic><tp:taxon-name><tp:taxon-name-part taxon-name-part-type="genus">Exosphaeroma</tp:taxon-name-part> <tp:taxon-name-part taxon-name-part-type="species">pentcheffi</tp:taxon-name-part></tp:taxon-name></italic> sp. n. LACM CR-2014.12 <bold>D</bold> <italic><tp:taxon-name><tp:taxon-name-part taxon-name-part-type="genus">Exosphaeroma</tp:taxon-name-part> <tp:taxon-name-part taxon-name-part-type="species">russellhansoni</tp:taxon-name-part></tp:taxon-name></italic> sp. n. LACM CR-2014.6.4 <bold>E</bold> <italic><tp:taxon-name><tp:taxon-name-part taxon-name-part-type="genus">Exosphaeroma</tp:taxon-name-part> <tp:taxon-name-part taxon-name-part-type="species">paydenae</tp:taxon-name-part></tp:taxon-name></italic> sp. n. USNM 1251663.</p></caption><graphic xmlns:xlink="http://www.w3.org/1999/xlink" xlink:href="zookeys-504-011-g028.jpg" position="float" orientation="portrait" xlink:type="simple" id="oo_43679.jpg"/></fig><!--PageBreak--><!--PageBreak--><!--PageBreak--><!--PageBreak--></tp:treatment-sec><ref-list><ref id="B10"><mixed-citation xmlns:xlink="http://www.w3.org/1999/xlink" xlink:type="simple"><person-group><name name-style="western"><surname>Bruce</surname><given-names>NL</given-names></name></person-group> (<year>2003</year>) <article-title>New genera and species of sphaeromatid isopod crustaceans from Australian marine coastal waters.</article-title> <source>Memoirs of Museum Victoria</source> <volume>60</volume>: <fpage>309</fpage>–<lpage>369</lpage>.</mixed-citation></ref><ref id="B26"><mixed-citation xmlns:xlink="http://www.w3.org/1999/xlink" xlink:type="simple"><person-group><name name-style="western"><surname>Espinosa-Pérez</surname><given-names>MC</given-names></name><name name-style="western"><surname>Hendrickx</surname><given-names>ME</given-names></name></person-group> (<year>2006</year>) <article-title>A comparative analysis of biodiversity and distribution of shallow-water marine isopods (<tp:taxon-name><tp:taxon-name-part taxon-name-part-type="subphylum">Crustacea</tp:taxon-name-part></tp:taxon-name>: <tp:taxon-name><tp:taxon-name-part taxon-name-part-type="order">Isopoda</tp:taxon-name-part></tp:taxon-name>) from polar and temperate water in the East Pacific.</article-title> <source>Belgium Journal of Zoology</source> <volume>136</volume>: <fpage>219</fpage>–<lpage>247</lpage>.</mixed-citation></ref><ref id="B18"><mixed-citation xmlns:xlink="http://www.w3.org/1999/xlink" xlink:type="simple"><person-group><name name-style="western"><surname>Brusca</surname><given-names>RC</given-names></name><name name-style="western"><surname>Coelho</surname><given-names>VR</given-names></name><name name-style="western"><surname>Taiti</surname><given-names>S</given-names></name></person-group> (<year>2007</year>) <chapter-title><tp:taxon-name><tp:taxon-name-part taxon-name-part-type="order">Isopoda</tp:taxon-name-part></tp:taxon-name>.</chapter-title> In: <person-group><name name-style="western"><surname>Carlton</surname><given-names>JT</given-names></name></person-group> (<role>Ed.</role>) <source>The Light and Smith Manual: Intertidal Invertebrates From Central California to Oregon</source>, <edition>4th Edition</edition>. <publisher-name>University of California Press</publisher-name>, <publisher-loc>Berkeley, California</publisher-loc>, <fpage>503</fpage>–<lpage>542</lpage>.</mixed-citation></ref><ref id="B14"><mixed-citation xmlns:xlink="http://www.w3.org/1999/xlink" xlink:type="simple"><person-group><name name-style="western"><surname>Bruce</surname><given-names>NL</given-names></name><name name-style="western"><surname>Schotte</surname><given-names>M</given-names></name></person-group> (<year>2012</year>) <chapter-title><italic><tp:taxon-name><tp:taxon-name-part taxon-name-part-type="genus">Exosphaeroma</tp:taxon-name-part> <tp:taxon-name-part taxon-name-part-type="species">aphrodita</tp:taxon-name-part></tp:taxon-name></italic> Boone, 1923.</chapter-title> In: <person-group><name name-style="western"><surname>Schotte</surname><given-names>M</given-names></name><name name-style="western"><surname>Boyko</surname><given-names>CB</given-names></name><name name-style="western"><surname>Bruce</surname><given-names>NL</given-names></name><name name-style="western"><surname>Poore</surname><given-names>GCB</given-names></name><name name-style="western"><surname>Taiti</surname><given-names>S</given-names></name><name name-style="western"><surname>Wilson</surname><given-names>GDF</given-names></name></person-group> (<role>Eds</role>) <source>World Marine, Freshwater and Terrestrial Isopod Crustaceans database</source>. Accessed through: World Register of Marine Species. <ext-link ext-link-type="uri" xlink:href="http://www.marinespecies.org/aphia.php?p=taxdetails&amp;id=257017" xlink:type="simple">http://www.marinespecies.org/aphia.php?p=taxdetails&amp;id=257017</ext-link> [<date-in-citation content-type="access-date">on 2012-10-30</date-in-citation>]</mixed-citation></ref><ref id="B4"><mixed-citation xmlns:xlink="http://www.w3.org/1999/xlink" xlink:type="simple"><person-group><name name-style="western"><surname>Boone</surname><given-names>PL</given-names></name></person-group> (<year>1923</year>) <article-title>New marine tanaid and isopod <tp:taxon-name><tp:taxon-name-part taxon-name-part-type="subphylum">Crustacea</tp:taxon-name-part></tp:taxon-name> from California.</article-title> <source>Proceedings of the Biological Society of Washington</source> <volume>36</volume>: <fpage>147</fpage>–<lpage>156</lpage>.</mixed-citation></ref></ref-list></tp:taxon-treatment>
